# Supplementary material for: ALKBH5 controls the meiosis-coupled mRNA clearance in oocytes by removing the N 6-methyladenosine methylation
Source: Nat Commun. 2023 Oct 17;14:6532. doi: 10.1038/s41467-023-42302-6 (PMC10582257; doi:10.1038/s41467-023-42302-6)
Supplement: Supplementary file 4 — Supplementary Data 1 [file 41467_2023_42302_MOESM4_ESM.xlsx]

## Sheet: Supplementary Data 1
Supplementary Data 1: DEGs in Alkbh5-/- GV oocytes
Down-regulated			Up-regulated
Zbtb9			Rufy2
Aldh5a1			Gm11548
Sergef			Rbmx2
Myo10			Rbp4
Cmtm2b			Gm16249
Gm50322			Popdc3
Spint5			Radx
Cox7c			Palld
Il1rl1			Gm14444
Gm15127			Dlgap2
Ssr4			Oscp1
Mtarc2			Ppm1e
Gm31265			1700028P14Rik
Dleu2			Cltrn
Hmgn5			Fam241b
Gm40614			Ccdc24
1700126G02Rik			Cops8
Gm47456			1700116B05Rik
Dennd5b			Serpina1b
Rbm44			Apof
Sp100			Gm13562
Cdk20			Selenop
Gimap4			Cfb
Flicr			Tgif1
Hilpda			Cyp4f39
Syde1			Col4a6
Sirpb1a			Inpp5a
Gm6813			Cth
4930548H24Rik			Tfap2d
Gm28050			Hmgn3
E130111B04Rik			Gm12735
Rapsn			Rnf6
Serpinb8			Clec2f
Cldn34d			1700028J19Rik
Olfr1217			Adamts19
Gm37696			Hibadh
Gm7762			Marchf11
Gm15389			Selenof
Zfp991			Gm47804
Pemt			Mov10
Gm30564			Usp11
Wnk4			Apoc2
Tex15			Tfrc
Olfr1416			Fxyd6
Gm44096			Gm19052
Glt1d1			Tm2d2
Olfr1369-ps1			Cebpg
Bhlhe41			Ung
2700069I18Rik			Adh1
Gstp1			ENSMUSG00000121225
Gm42468			Slc38a1
Gm45391			Cdca7l
Lcp2			Slamf9
Gm35191			Asb4
Akr1b8			Gm8893
Olfr214			Tomm20
Cisd3			Hpx
Gm13398			Gm5096
Thap12			Klrb1c
Chrnb1			Gm48656
Gstk1			Kyat3
Gm45553			Itih1
Dnajc5g			ENSMUSG00000120786
Ccdc180			Gpr143
Ins2			Slc20a2
Gm15417			Tsr2
Becn2			Slc27a2
1700030O20Rik			Stx18
Gm11264			Bhmt
Gm7525			Rnase4
Aknaos			Serpina3m
Lmbr1			Rhno1
Dcpp3			Itih2
Mrps36-ps1			Csnk2a2
2010309G21Rik			Ahsg
ENSMUSG00000119990			Alb
Ms4a4b			Gm38110
Defb50			Gm20619
Gm10774			Fga
Gm48902			ENSMUSG00000120355
Gm44939			Arl1
Raet1d			Fam168a
Elk3			Ska1
Mslnl			Prpf39
Gm43534			Creg1
Gm48168			Tmem230
Gm13180			C4b
Alkbh5			Gstm1
Gm48721			Oas1f
Golm1			Cps1
Fbxo15			3110045C21Rik
Gm43616			Orm1
Gm36001			Tdo2
Gm43409			Stard7
Tekt4			D5Ertd579e
1700001G11Rik			Cyp2d10
Gm45442			Trappc4
Atp6v0e2			Oasl1
Emx1			Dnmbp
Zfp992			Gpat4
Smkr-ps			Ctsh
Septin2			Gm11846
Mir7035			Trf
Ctdspl			Gm11236
Idh3g			Gm13962
Pdxp			Apoh
Gm49521			Fam71d
Tmem254			Apoc1
Gm12338			Lman2l
Gm26737			Rest
Tank			Ugt2b5
Ndufv3			Ambp
5730403I07Rik			Rdh7
Gm8013			Bbs7
D030051J21Rik			Cyp2d9
Msra			H2-T10
Rmdn2			Ugt2b36
Wfdc15b			Gm4541
Impa2			Rpl31-ps7
Gm15107			Dock3
Tmem256			Daw1
Gm18629			Ceacam2
Il4ra			Pzp
ENSMUSG00000120468			C3
Gm45184			Epp13
Terf2ip			Itih3
ENSMUSG00000120000			Map1b
Xlr5a			Mug1
Cstb			Lypd6b
C920021L13Rik			Ttr
Gm31300			Azgp1
Zfp385b			Mup3
ENSMUSG00000120425			Btf3-ps11
Pofut1			Gm21981
Esp4			Gm17322
Cntn6			Rbm42
Capn9			Apon
Ptpn3			Vav3
Spata19			Apoa2
Arl3			Il1rap
Raet1e			A430073D23Rik
Sirpb1c			Gm45410
Gm15283			Serpina3k
Reg3d			Aldob
Snora47			Mpv17l
ENSMUSG00000120096			Apoa5
Acyp1			Tnfrsf4
Ppdpf			Nob1
Ccdc42os			Rbm5
Gm26559			Tmem267
AU023070			Lcat
Gm11914			Slc31a2
Zbtb44			Mb21d2
Cd59b			Fgg
Gm15091			Snx30
Zfp820			Gm46400
ENSMUSG00000119993			Cyp2d26
Gm31616			Akr1c6
Gm47186			Lsm1
Gm16433			Gm21818
Proca1			Gm49383
Gm9733			Gm48050
Reg3g			Hpse
Lrriq4			Ddhd1
Fbln2			Zfp7
Gm26670			Cyp2a5
Kdm5a			Kng1
4833408A19Rik			C1d
Cgrrf1			Gm815
Reg1			Ldhc
Acy3			Cat
Phlda2			Ythdf2
Ly96			Dpys
Gm41819			Gm13632
Gm4224			Apcs
Tfe3			Cyp3a25
Tspan9			Cyp2e1
Gm46555			Cyp3a11
Hbq1a			A530046M15Rik
			Fabp1
			Gm37623
			Zscan4d
			Ces3a
			Uox
			Rnf170
			Tfpi
			Gc
			Gm43650
			Hrg
			Itih4
			Serpina1c
			Ces2a
			Avpi1
			Vmn1r130
			Krt18
			Gm20758
			Fam221a
			Bckdhb
			Rfpl4b
			Igfbp1
			Hamp2
			Fam177a
			Gm49448
			Gm7104
			Gm50097
			Serpina1a
			BC024386
			Cyp2a12
			Pigr
			Chit1
			BC023105
			Tesl2
			Gm34086
			Akr1c21
			Nfkbiz
			Cep78
			Tat
			Xlr4a
			Gm29129
			Apoe
			Gna14
			Apob
			Ighg1
			Gm19276
			Apoc3
			Serpinf2
			Atp10a
			Dpf3
			Hmgcs2
			Tnfsf10
			Serpina7
			Rpp30
			Fdps
			Gm35725
			Gm10054
			Wdr73
			Mup20
			Slc38a4
			Serpina3n
			Cxcl9
			Arg1
			Fiz1
			Herpud2
			Tprg
