# Supplementary material for: ALKBH5 controls the meiosis-coupled mRNA clearance in oocytes by removing the N 6-methyladenosine methylation
Source: Nat Commun. 2023 Oct 17;14:6532. doi: 10.1038/s41467-023-42302-6 (PMC10582257; doi:10.1038/s41467-023-42302-6)
Supplement: Supplementary file 5 — Supplementary Data 2 [file 41467_2023_42302_MOESM5_ESM.xlsx]

## Sheet: Supplementary Data 2
Supplementary Data 2: DEGs in Alkbh5-/- BD oocytes
Down-regulated			Up-regulated
Gm12100			Gm35733
Zbtb9			Rab35
Krt10			Cd300c
Ankrd66			Men1
Mta2			Tmem222
Shroom2			Gm29663
Nrgn			Wdr1
Cd74			Rps19bp1
Dleu2			AY761185
Icos			Rps4l
Gm40614			Gm20033
Pabpc1			Atg101
Gm7145			Gm30214
Dennd5b			Rae1
Rbm44			Rela
Rpl9			Gm1995
Sirpb1a			Uhrf1bp1
4930431L21Rik			Cox4i2
Akr1e1			5830417I10Rik
Mei4			Noxred1
Trbv4			Tmem120a
3300002I08Rik			Tk1
E130111B04Rik			Rpusd4
Tgtp2			Dpcd
Cd200			Eif4a3
Gm36958			Micos13
Cldn34d			Lsm10
Gm37696			Gm8817
Car3			Poll
Xlr5c			Gm6091
Gm7762			Rtl6
Nop16			Gm7203
Slc25a39			Col4a6
Wfdc15a			Gm37015
4930528D03Rik			Cth
Cd24a			Defa-ps14
Atp2a3			Edc4
Cisd3			Mrps27
Gm13398			Hmgn3
Gp1bb			Gm17950
Gm14216			9430015G10Rik
Trim10			Gm49779
Ccdc180			Rasa4
Gm15417			Abhd4
Becn2			Jade2
Tmem80			Snx8
Rpl18-ps1			Slc25a19
Ephx1			Hsd3b7
Gm7525			Cpsf4l
Gm11264			Defb41
Lrp1			Zfp956
Capg			Rhbdf1
Krt6b			S100z
Lgals7			Cenph
Gm6170			Marchf11
Sfn			B4galt2
Zfp825			Smarcd2
Dhdh			Mul1
Eme2			Usp11
Etaa1os			Spc24
Tagln2			R3hdml
Coro1a			Rn7s2
9130015A21Rik			Timm10
Mup22			Tigar
Gstp3			Usp30
Trbv13-1			Prmt7
S100a13			Trav7n-6
Crebrf			Slc35b2
Krt16			Dgcr2
Trbv19			Hps6
Stat1			Gm7446
Iglv1			Bahd1
Gm42067			Zscan4e
Zfp992			ENSMUSG00000121225
Krt5			Slc38a1
Zfp993			Ciao1
Tmem254			Asb4
Gpr18			Ubxn1
Nedd4			E2f4
Gm26737			Abcf3
Ltb			Rfc2
Gm42567			Rnf187
Trbv5			Tmem265
Perp			Igsf23
Crot			C130074G19Rik
Atg9a			Gm4981
Zfas1			Xrcc2
Chil3			Aimp2
Gm18629			Lzts1
Ly6e			Mrps36-ps1
Terf2ip			Kyat3
Cstb			Meak7
Pate11			Ppt2
Gm32846			Spag7
Hba-a1			ENSMUSG00000120786
Ctla2a			Rab3b
Tpm4			Eif3i
Esp4			Gykl1
Sprr2a1			ENSMUSG00000120532
Cdipt			Mea1
Batf			Dmbt1
Fhl1			Tnip1
Gm14819			Gm41386
Gm15283			Pum2
Ccdc42os			Mrpl23-ps1
Gm47186			Supt20
Ms4a4c			Gm15427
Dtx3l			Gm20605
Sprr2a2			Gins2
Igsf11			Ncoa4
Gm52969			Osbpl2
Cgrrf1			Rpia
Tubb1			Mrpl55
Tnni2			Crcp
Slc39a7			Poc1a
Ly96			Cdh8
Cd52			4632432E15Rik
Sash3			Necab2
Sord			Emc8
Gm16419			Ddx24
Trbc2			Coq7
Gm33969			Rhno1
Mcl1			Btbd9
Cmtm2b			Fcgbp
Gm21930			Trav5n-2
Gm15127			Gm20647
ENSMUSG00000120325			Gm20708
Ccnb1ip1			Fam220a
Hmgn5			ENSMUSG00000119987
Alas2			Zfp212
Xlr3b			Strip1
Irgm2			Polr3h
Gm30108			Ptges3
Gm43449			Mir7035
Lck			Chdh
Gm10095			Spsb4
Tmsb4x			2310011J03Rik
P2rx1			Rtf2
Gm15389			Gm38110
Ddx60			Pop7
Treml1			Psmb3
Cap1			ENSMUSG00000120355
Gm11758			Chchd6
Gm5578			Hras
Myl9			Mrnip
Lgals9			Ttc4
Cd63			Sorcs3
Gm43775			Gm49373
Gm15691			Kcnq1
Gabarap			Il31
Gm12250			Olfr1340
Cd4			Pabpn1l
Trav14-2			Sufu
H2-T23			Asb8
Gm13546			Ercc1
Blzf1			Ccdc124
Aknaos			Sgta
Cct6a			Cbx2
2010309G21Rik			Prpf39
Nmur1			Ddx47
Vim			Gm2296
S100a8			Rpl37
Defb50			Csad
Asxl1			Rn7s1
Pf4			Dclk2
Raet1d			Gpn2
Zfp984			Gm12037
Isg15			Extl1
Gm43616			Gng10
Gmfg			Itpk1
Gm8369			Mus81
1700001G11Rik			Cd177
Gm48968			Crym
Riiad1			Rln3
ENSMUSG00000120218			Zfand2b
Gm18903			Izumo1r
Gpr183			Dad1
Trbv31			Ing1
Cd247			Gm20512
5730403I07Rik			Kctd13
Gimap3			Gpat4
S100a9			Slc35f6
Myh9			Flot1
St3gal5			Mxd4
Gm15561			Isoc2b
Tle5			E2f1
Gimap9			Nudt1
ENSMUSG00000120468			Cdh2
Snca			Armc12
F13a1			Timm13
Fermt3			Emx2
Reg3a			Klhl25
ENSMUSG00000119972			Ctnnbl1
Gm31300			Dok4
H1f2			Gm13962
Serpinb9			H1f8
Vtn			Cdc20
Shisa5			Rap2a
Dap			Vps37c
Tgfbi			Mrpl38
Isg20			Gm7694
Gm5371			Gm20234
Raet1e			Spint1
Sh3bgrl			Rpl14
Cd82			Sap30l
Ecm1			Nr1d1
Gm7332			Eif6
Iglc3			Arrdc2
Cd3d			Anapc2
Cd59b			Ppp4c
Nudt4			Nr2c2ap
4930435F18Rik			Mdm2
H2-T22			Nfil3
Reg3g			Sirt7
Lrriq4			Dock3
Gpx1			Brms1
Dynlrb2			Wdr5
Reg1			Fbrsl1
Acy3			Igkv14-134-1
Tpm2			Gm19757
Clu			Gm13990
Slc4a1			Sdhd
Tspan9			Fkbp6
A930006K02Rik			Ctbp2
Sell			Ubac2
Sass6			Med29
Asns			Atp5c1-ps
Lgsn			Lsm4
Ctss			Pglyrp1
Grap			Myo10
I830077J02Rik			Gm49030
Ifi35			Lypd6b
Slc2a3			Tesl1
Rhog			Gm42847
Uts2b			Spata21
Fut10			Mapk8
Gm20461			0610010K14Rik
Bcl2a1b			Mrpl12
S100a10			Phb2
ENSMUSG00002075334			Gm9791
Cysltr2			Btf3-ps11
Zyx			Nr6a1
Smim9			Gm13767
Armh4			Med31
Hcls1			Ttll13
Abracl			Tmc2
Calm4			Lamtor1
Usp18			Mpped2
Ncoa7			Gm41496
Myadm			Mrps24
1810073O08Rik			Prkrip1
B2m			T2
Emb			A430073D23Rik
Kiz			Gm46120
Mpig6b			Tnfsf11
Gm44096			Abcf2
Glt1d1			Tarbp2
Gm2165			Mapk3
Olfr1369-ps1			Bglap3
Efemp1			Ighv1-44
Gm45391			Poldip3
Gm35191			Eef1d
Gstt4			Fpgs
Frk			Fshr
Akr1b8			Mb21d2
Cd81			Carhsp1
Kcnn2			Trim6
Churc1			Cc2d1b
Tspo			Mrpl23
Gng11			Stub1
Dnajc5g			Mindy3
Gm6377			Tbc1d22b
Il2ra			Nol12
Gm48757			Tmem109
H2-D1			Aurkaip1
Gm32358			Rogdi
Laptm5			Cdc25a
Ube2l6			Psmb6
Msn			Zfp653
Thbs2			Chadl
Hbb-bs			Tubg1
Emp2			Nat8f3
Ube2o			Thnsl1
Gm15128			Usp13
Gm43534			Rpusd1
Entpd1			Pef1
Trav14n-3			Tinf2
Gm36001			Tmem11
Sting1			Zmynd19
Ldha			Gm10334
H2-K1			Il17rd
Flna			Gm48050
Itga2b			Ppme1
Pakap			Syndig1
Pgam1			Map4
Lgals3bp			Fbxl6
Slamf7			Nanos2
Nkrf			Gm9750
Dnah14			Ptpn18
Msra			Rpl7a
Dnajc15			Gm38584
Sat1			Ccl2
Gm10323			Gcat
8430423G03Rik			1700017B05Rik
Gstm1			Ddhd1
Gm45184			Rrp7a
Vmn1r139			Rp9
Adgrg4			Mrps7
Kcnj13			Cox6c
ENSMUSG00000121176			Trim28
Gm42064			Rbm15b
Cntn6			Tmem208
Serpina1e			Tgfa
Hbb-bt			Sh3glb2
Itgb2			Dpys
Reg3d			Gm13632
Gm13100			Ccdc91
Slc7a6			Phf13
H19			Faxc
Zfp997			Gm49371
Ccno			1700021F07Rik
Tmsb15b1			Gm12364
Gm36899			Cacna1h
Fundc2			Iscu
Apol11b			Deptor
Gm20707			Ntf3
Klhl14			Bet1l
Gm31616			Slc14a2
Emp3			Ankrd54
Gm26707			Ruvbl1
Gypa			Gm567
Fbln2			Saysd1
Mlf1			Bloc1s1
Gmpr2			Nifk
2010106E10Rik			Gm37623
Tnfrsf18			Cdpf1
Cd3g			Derl3
Fxyd5			Pstpip1
Ada			Zscan4d
Gbp2			Rnaseh1
Krt1			Klhdc3
Gm50322			Dpm1
Pisd-ps1			Cdca4
ENSMUSG00000120273			Gm13768
ENSMUSG00002076377			Rassf1
Bcl2a1d			Zfp280b
2610017A05Rik			Tprn
Mtarc2			Wwp2
Krt14			Gm27216
1700086P04Rik			Rin3
1700001L19Rik			Gcc1
Mgst1			Gm10076
Sp100			Tufm
Hilpda			Tnks1bp1
Trbv16			Ndufa8
Gm19585			Psmb5
Gm19056			Esrp1
Gm11597			Gm10269
Psmb8			Coro2b
Tnfrsf4			Avpi1
H4c17			Tuba3a
Muc20			Armc3
Gp9			Atg16l1
Tex15			Czib
Ccdc167			Rpl41
Vmn1r157			Trmo
Xlr3c			Ergic3
Cdo1			Ptcd2
Ly6d			Rpl28
1700123O20Rik			Gps2
Bhlhe41			Gstt2
Hba-a2			Hamp2
2700069I18Rik			Twf2
Atf5			Dpysl3
Fcer1g			Lef1
Lcp2			Arrdc1
Srebf2			Tmem9
Cst7			Zfp319
Tln1			Lsmem1
Trim35			Gm7104
Vmn1r112			Coq9
Gm48853			Trav7d-6
Trbv1			4933437G19Rik
Hspa1b			Rab11fip4os1
Dcpp3			Rhof
Cat			Gm7947
Ms4a4b			Csnk2b
Prss38			Eif3d
A430028G04Rik			Phkg2
Psap			Trav9n-2
Cldn10			Angel1
Glipr1			Haus4
Gm48902			Slc30a3
Krtdap			Srrd
Oas2			Sgsm3
Elovl4			Smyd5
Gm39302			Lsm5
Gm13180			Nfkbiz
Alkbh5			Tubb4b-ps1
AW112010			Serf2
4930533P14Rik			Atxn7l3b
Ms4a6b			Rab3il1
Mmd			Cit
E330020D12Rik			Camsap3
Gm44796			Pdzk1
Slc49a4			Extl3
Parvb			Cyth2
Ucp2			Tubg2
Gm47923			Etv5
Stfa3			St6galnac3
Gm30409			Wbp1l
Gm43506			Lypd9
Nt5c			Mepce
Arhgdib			Dpf3
Cd59a			Brme1
Dhcr24			Orai1
Nkg7			Gm49869
Gm8013			Rpl14-ps1
Ctla2b			Tuba1c
Anp32a			Gm38383
Clic1			Gm35725
Psat1			Krt32
Tmem223			Nosip
Tgtp1			Gm10054
Gm49409			Gm5934
Bgn			Rnf40
Gm10046			Evx1
Car2			Gm36976
Tmsb15l			Aip
Ptpn3			Spring1
Lyz2			Gm16630
Gm11479			Vps9d1
Sirpb1c			Gm29797
Gm41177			Gast
Trbv17			Ucp1
Gm26769			Clk3
Ppbp			Cnga1
Gm7550			Ndufb7
Gm33370			Gm44792
Gimap6			Dipk1b
AU023070			Txnip
Tnfrsf9			Rapgef1
Gm15091			Psmg3
ENSMUSG00000119993			Maea
Zfp820			Etfb
Copz2			Eif4h
Mir142hg			Trav5d-2
Gm9733
Ak3
Actn1
Lat
Kdm2a
Gm13058
Svil
Slfn2
ENSMUSG00000121068
Prmt3
Gtsf1l
Mapkap1
Vasp
Rora
Cstdc5
