# Supplementary material for: ALKBH5 controls the meiosis-coupled mRNA clearance in oocytes by removing the N 6-methyladenosine methylation
Source: Nat Commun. 2023 Oct 17;14:6532. doi: 10.1038/s41467-023-42302-6 (PMC10582257; doi:10.1038/s41467-023-42302-6)
Supplement: Supplementary file 6 — Supplementary Data 3 [file 41467_2023_42302_MOESM6_ESM.xlsx]

## Sheet: Supplementary Data 3
Supplementary Data 3: DEGs in Alkbh5-/- MII oocytes
Down-regulated			Up-regulated
Ltf			Tmem30b
Sergef			Gm17751
Tcap			Gm8624
Gm49719			Haus1
Gm8529			Gm36159
Pcbp3			Radx
Shroom2			Gtf2h5
Dleu2			Gm14444
Fut10			Cox7c
Gm7145			Spata2
Myl3			Arpc1a
Dennd5b			Gm28578
Syde1			AY761185
Ndufaf4			Tmem114
Ccdc42			Gm20033
ENSMUSG00000120462			Gm26564
Msantd3			Ube2d-ps
Pln			Gng3
Pdia4			Rpl9
Car3			Gm47448
Gm37696			Uhrf1bp1
Gm7762			Zfp965
Lsm14b			Cox4i2
Tpm1			1700116B05Rik
Borcs7			Gpr137b
Nde1			9930038B18Rik
Kiz			Gm8424
4930528D03Rik			Gm12869
Lcn2			Gm7203
Olfr1369-ps1			Tgif1
Gm35333			Rps17
Sars			Cth
Rn7s2			Supt4a
R3hdm1			Rpl23a-ps3
Gm10736			Hmgn3
Gm32031			Dhrs2
Mb			Gm15946
Frk			Ndufb9
Akr1b8			Serpinb3a
Grm4			2700054A10Rik
Slc9b1			9130204K15Rik
Gm45251			Lig4
Lipe			Gm5436
Cntrob			Rps13-ps1
Dnajc5g			Rpl23a
Edn1			Marchf11
Gm15417			Atp5j
Becn2			D16Ertd519e
Myh6			Iqcf5
ENSMUSG00000120945			Aldh7a1
Tmem80			Il17f
Phf19			Thyn1
Mrps36-ps1			Rps12
Ankrd1			Pip4p1
Prmt2			Gm4540
Spag7			Atp5e
Suox			Gm12718
Phc2			Trappc5
Gm3924			Vkorc1
Wipi1			Paip2
Cdca7			Gm46411
Ddx21			Gm29483
Nolc1			Psmb7
Crebrf			Gm30008
Ski			Gm3362
Dcst2			Dpm2
Gm24616			Zscan4e
Srebf1			Atf4
Ctdspl			Platr26
A4galt			Fbxl14
Gm49521			Gm7618
Acadvl			Asb4
Nppa			Tmem167
Prkcsh			Odc1
Gm15725			Gm43950
Zfp512			Ndufc1
Gm26737			Gm14325
Mrnip			Yrdc
Ttc4			Rps27a-ps3
Gm45598			Impdh2
Ccdc66			Rpl39l
Gm38224			Mroh3
Rn7s1			Rps3
Pdap1			Gm10247
Gstm1			Med28
Gpn2			Gm8011
Terf2ip			Rnasek
Gm10108			Gm12919
Gm10778			Dmbt1
Zfp750			1700010D01Rik
Il10rb			Gm30239
Esp4			Zp2
Cntn6			Fam229b
Ppan			Tspan1
Gm13100			Sec61g
Gm11914			ENSMUSG00000120233
Myl2			Mlip
Oas1b			Samd10
Gm20707			Klrb1
Crabp2			Gm12339
Klhl14			Trappc8
Sohlh2			Ica1l
Proca1			Gm41495
Lsm7			Fcgbp
Cops7b			Gm31925
Ppp1r14b			Tmem183a
Idua			Ints6
Zfp759			Naip1
Git2			Gm10637
Mlf1			Cox4i1
Lrg1			Tmsb10
Gm4541			7530414M10Rik
Rgsl1			Hras
4933439N14Rik			ENSMUSG00000120355
Gm20627			Rps27rt
Stxbp1			Arl1
Scnn1b			Jazf1
Dcaf4			Elobl
Gm50322			Mtfr1l
Por			Ybx2
2500004C02Rik			Ndufa6
Tcof1			Prpf39
Mtarc2			Mien1
Gm31265			Rpl7
Hmgn5			Nptx2
Tor1a			Gm45040
Rpl37rt			Myocos
Sp100			Gng10
Hilpda			Mcee
Xaf1			Pradc1
Gnl3			Myh2
Actn2			Tbc1d7
Abcb8			Dnaja4
Csrp3			6430710C18Rik
Tma16			Ctla2a
Thoc6			Polr2i
Gm15389			Gm22000
Gm30564			Gm45672
Tex15			Rps25
Tnnc1			Ppp2r2b
Gm11758			Gm29064
Xlr3c			Gm10378
Ndufb11b			Gm27232
Gm2101			Ctsh
Litaf			Snrpd2
Anp32e			Tmem199
Hspa8			Zscan4f
Gstp1			Isoc2b
ENSMUSG00000120408			Slc23a3
Lcp2			Nudt1
A430103D13Rik			Gm11659
Ngp			Foxm1
ENSMUSG00000120858			Ndufc2
Gm13041			Tex35
Elf2			4933413J09Rik
Lrrc8a			Gm31378
Uvssa			Prdx2
Manf			Kpna2
E430024P14Rik			Gm35208
Gm31793			Dynlt1b
Rsc1a1			Zp3
Fmc1			Gm52969
Blzf1			Pcdh9
Gng5			Chic2
Gm4767			Rps13-ps5
Aknaos			Dock3
ENSMUSG00000120312			Ermard
2010309G21Rik			Pcca
Sbk3			Pin4
Gripap1			Ceacam2
Cdc5l			Atp6v0c-ps2
Raet1d			Iqcc
Prr13			Ndufb4
Elk3			4930452G13Rik
Il2rg			Gm7970
Zfp984			Pglyrp1
Gpnmb			Noto
Alkbh5			Lypd6b
Nifk			Ube2e3
Mybpc3			BC031181
Fabp3			Tesl1
Cyb5b			Ska3
Des			1700057H21Rik
Nfe2l1			Polr2g
Atp6v0e2			Ndufa7
Gm10076			Tmc2
Gm2117			Ell3
Gm30409			Bag1
Ankra2			1700018B24Rik
Ddx18			Gm6444
Btd			Gm41496
Tnnt2			Vav3
Gm8013			Rps13-ps2
ENSMUSG00000121109			Mrps24
Gimap3			Gm16096
Mad2l1bp			Il1rap
St3gal5			Trim27
Rmdn2			Mrpl42
Usp10			A430073D23Rik
Cryab			Gm5051
Ppwd1			Prr18
C920021L13Rik			Bglap3
Gm48969			Ighv1-44
Atic			Magea7-ps
H4c4			Mtx2
Suclg1			Shmt1
Ptpn3			Prss48
Ethe1			Snhg15
Phactr4			Nudt9
Sh3bgrl			Magea10
Slc6a9			Emc6
Actc1			Gm14648
Gm26559			Stub1
AU023070			Mkrn1
Zfp640			Fam162b
Cd3d			Pin4-ps
Cd59b			Phf5a
Gm45315			Aurkaip1
Zfp820			Gm15691
Dnm1l			1700086O06Rik
Ubap2			Rpl21
Zfp940			Ppp3r1
Reg3g			Gm11426
Mrps5			Csta2
Lrriq4			Cd200r3
Gm10146			Gm5
Dicer1			Atpif1
Svil			Tbc1d10b
Ces1d			Nat8f3
Fam221b			Arg2
Gm7265			Tinf2
Ckmt2			Gm9017
Tent5d			Gm5535
Phlda2			Snapc5
Snupn			Rpl39
Zfp160			Ndufb3
Hspb1			Gm49450
Tspan9			Rpl39-ps
			Gm45553
			Gm9750
			Cmc1
			Smpd1
			Ccl2
			Gm8129
			Txndc12
			Gbx2
			Gm49678
			Gm16497
			Ldhc
			Gm815
			Pebp1
			Gm47407
			BC049352
			Pin1rt1
			Gm4149
			Pga5
			Gm26920
			Dpys
			Serpinb9c
			Gm13632
			Plagl1
			Gm47272
			Yif1a
			Mrps33
			ENSMUSG00000121203
			Sgsm1
			4933432K03Rik
			Chtop
			Cox7b
			Zbtb8os
			Zscan4d
			Plekhb2
			Gm13269
			Mrpl30
			Dcdc2c
			Ttc12
			Tgfb3
			Cyp4b1-ps2
			Gm9999
			Rpl30
			Esrrb
			Psmb5
			Gm14288
			Gm35438
			Gm16199
			Cst3
			Lonp2
			Htra4
			Mex3c
			Avpi1
			Armc3
			Gm2962
			Ebi3
			Puf60
			Orai3
			Ergic3
			Uqcrb
			Tmem106c
			Ccdc68
			Gm16064
			Nmu
			Syngr3
			Atp5j2
			Tgm4
			Rangrf
			Lancl1
			Iqschfp
			Fkbp2
			Pramel15
			Yipf1
			Map1lc3a
			Cd180
			Ube2z
			Sdf4
			Figla
			Rpl38
			Tbca
			Cep78
			Gm5371
			Gm29129
			Glrx5
			Washc3
			Mocos
			Cptp
			9430069I07Rik
			Gm10221
			Sult5a1
			Lypd9
			Gm41715
			Srp9
			Smim7
			Rpp30
			Gm35725
			Dynlt5
			C8b
			Gm10054
			Pfdn5
			Rps27
			Zp1
			Ap1m2
			Colgalt2
			Gast
			Flcn
			Cds1
			Ap2b1
			Gm3587
			Sec11c
			Ms4a10
			Kat8
			Herpud2
			E230016K23Rik
			Fbxo36
			Gm26569
			Psmc6
			Mpi
			Rbmx2
			Lgsn
			Gm16249
			4931403E22Rik
			Gm29663
			Med17
			Fuca1
			Smdt1
			Mrps6
			Trim41
			Atp5o
			Atp5h
			Rpl31
			Tspan33
			Spcs1
			Cops8
			Tmem120a
			Lrrc51
			Dpcd
			Gm48677
			Bag4
			Micos13
			Nhej1
			Arl2
			Atp5k-ps2
			Cyp4f39
			Gm17950
			Calml4
			Chp1
			Rpl23
			Gm49779
			Rasa4
			Cox16
			Defb41
			Pdp1
			Cdc25b
			Isca1
			Gm16894
			Chchd2
			Haus3
			Eif3j1
			Atp8a2
			Gm30198
			Snrnp25
			Psmb4
			Gm47804
			Mipol1
			Ubiad1
			Dynlt1c
			Cited2
			Tfrc
			Scp2-ps2
			Rpl5
			Fxyd6
			Gm48762
			Gata4
			ENSMUSG00000121225
			Aass
			Gm50340
			Zscan4-ps2
			Gm31219
			Uqcrh
			Gm43769
			Gm48757
			Trpv2
			Htra1
			Tdp2
			Nudt5
			4930500H12Rik
			Gm12962
			C130074G19Rik
			Trappc2l
			Gga3
			Rps24
			Lsm6
			Gm48656
			Vamp8
			Gm4577
			Sod1
			Dppa5c
			Sumo3
			Anapc5
			Actg1
			Ube2g1
			Tmem147
			1810055G02Rik
			Gykl1
			Ptdss1
			Nme6
			Fbxo33
			Gm17994
			Nubpl
			Gosr2
			Gm34922
			4632432E15Rik
			Sh3bgrl3
			Gm49594
			Mrpl24
			Tmem14c
			Tmem29
			Gm12174
			Gm42742
			1600020E01Rik
			Anapc15
			Gm18562
			Gm17241
			Zwint
			1700084F23Rik
			Polr3h
			Pomp
			Gm10163
			Tnni3
			Slc35f2
			Cacnb2
			Armc1
			Mkks
			Gm8566
			Hpd
			Ndufb11
			Pet100
			Pdcd5
			Acsm4
			Rpl22l1
			Ninj2
			Fabp7
			Gm19705
			Oas1f
			Ndufb5
			Rps19
			Extl1
			Uxt
			Rnf7
			Mrap
			Zfyve21
			Gm5776
			Zfp969
			Dpep3
			Gm14295
			Cdk15
			Emx2
			Gm11846
			Chchd1
			Svopl
			Atp5g2
			Atp5l2-ps
			Ube2e1
			Aldh6a1
			Gm14231
			Igkv1-135
			Gm34066
			Zbed5
			Plaa
			Rpa2
			Per3
			Nr1d1
			Gm6083
			Sf3b6
			Rps27a-ps2
			Endod1
			Akr1cl
			Rps13
			Gm4632
			Adig
			Morn2
			Rps29
			Igkv14-134-1
			1700093K21Rik
			Epp13
			Rpl35a-ps6
			2610037D02Rik
			Psmd5
			Atp6v0d1
			Pramel33
			Esr2
			Uqcc2
			Gm49030
			Gm4953
			Prl8a2
			0610012G03Rik
			Mrps18c
			Rpl35a
			2810025M15Rik
			Lage3
			Gm6961
			Dnmt3l
			Cdk7
			Gm7389
			Mpped2
			Ndufv2
			Eef1akmt1
			Ipmk
			Ctps2
			Josd1
			Ccdc115
			Tnfsf11
			Rsph3a
			Ndufs5
			Pramel48
			Gm6457
			Gm10243
			Tmem267
			B020014A21Rik
			Gm48648
			Slc31a2
			Mb21d2
			Trim6
			Cd9
			Ccdc58
			Pramel29
			Zp4-ps
			Mrpl28
			Cisd1
			Reep5
			Gm14410
			Gm43348
			Ssna1
			Gm32983
			Gm15775
			Zfp708
			Dppa5a
			Gm48050
			Gm9794
			Gm42817
			Nek3
			Ftdc1
			Pinlyp
			Hpse
			Gpr137b-ps
			1700017B05Rik
			Gm42880
			Dcpp3
			Tcn2
			Gm14586
			Ythdf2
			Rpl35a-ps3
			Tmem208
			Gm11195
			Slirp
			Gm16335
			Uchl1
			Gm10177
			Gm10250
			Gm48453
			1700021F07Rik
			Gm50333
			Lurap1l
			Mtmr14
			E330012B07Rik
			Pla1a
			Ruvbl1
			Gm10136
			Gm29791
			Ssrp1
			Atp6v0b
			A530046M15Rik
			Gm37623
			Birc5
			Mrpl13
			Rab21
			Klhdc3
			Scamp5
			Gm14004
			E330020D12Rik
			Gimap5
			Car9
			Ddx41
			Cops7a
			Tmcc3
			Tsacc
			Jtb
			Zfp966
			Gm31739
			Septin2
			Serpinb12
			Zfp971
			Cmtm2a
			Zranb1
			Ndufb1
			Gm12338
			Sdc2
			Mindy4
			Rpl36a
			Gm807
			Gstt2
			Hamp2
			Gm33055
			Gm15500
			Ndufs6
			Gm8075
			Lsmem1
			Cox17
			Hint1
			Rbis
			Slc7a9
			Aven
			Gm42947
			Rdh5
			Tesl2
			1700067K01Rik
			Rpl21-ps8
			Akr1c21
			Bap1
			Nfkbiz
			Phpt1
			Gm12350
			Entpd6
			Atp6v0c
			Gm4754
			Atp5md
			Polr2k
			Gm10184
			Ubc
			Gm45062
			Speer5-ps1
			Tmsb15b2
			Gm40548
			Rsl24d1
			Gm13167
			Ighg1
			Gm19276
			Gm8731
			Atp5l
			Tex45
			4930568E12Rik
			Mael
			Mrps21
			Dpf3
			Gdpd3
			Ftdc2
			Lrrc14
			Pde6d
			Gm29759
			Mrpl33
			Tnfsf10
			Vamp9
			Slc17a5
			Gm8934
			Gm29797
			Vps9d1
			Gm14061
			Appbp2
			Polr1h
			Ift27
			Commd4
			Sec23ip
			mt-Rnr2
			Zfc3h1
			Lmod3
			Gm9844
			Fstl1
			Tprg
