# Supplementary material for: ALKBH5 controls the meiosis-coupled mRNA clearance in oocytes by removing the N 6-methyladenosine methylation
Source: Nat Commun. 2023 Oct 17;14:6532. doi: 10.1038/s41467-023-42302-6 (PMC10582257; doi:10.1038/s41467-023-42302-6)
Supplement: Supplementary file 7 — Supplementary Data 4 [file 41467_2023_42302_MOESM7_ESM.xlsx]

## Sheet: Supplementary Data 4
Supplementary Data 4: Gene list for destabilized genes across the GV-MII transition
destablized genes in WT samples				destablized genes in Alkbh5-/- samples				genes that are degraded in WT, but are stablized in Alkbh5-/-
Gm3183				Sergef				Rab4a
Ube2l3				1700028D13Rik				Ighv1-46
Gm14305				Fam120b				Gm15511
Ttll10				Eif2b2				Ube2l3
Slamf7				Tmod1				Gm14444
Gm14410				Rps19bp1				Vps28
Gm3604				Spn-ps				Polr3c
Gm14418				Gm40614				Gstm2
Gm14409				Sra1				Gm26564
Unc80				Gm12411				Ube2d-ps
Pir				Sptlc2				Rps23-ps1
Gm14325				Mrps22				Gm14419
Setd4				Cby2				Capzb
Mrps11				Rybp				Akr1e1
Gm2004				Trmt5				Oog4
Zfp930				Ubb-ps				Ndufs5-ps
Otud5				Ptgr1				Rpl23a-ps3
Gm14401				Otub1				Dctn3
Ndufv3				Rps6				Msmp
Rhox8				Alg11				Gm15912
Gm14295				Gm6091				Wnk4
Glt1d1				Atp13a1				Edf1
Fcgr1				Sar1b				Gm5436
Otub2				Fam187b				Gm3302
Keg1				Ttll11				Rps13-ps1
Pdcd5				Agpat2				Atp5j
Dnpep				Gm34586				D16Ertd519e
T2				Gp6				Iqcf5
Myh2				1700012A03Rik				Glo1
Spock1				Ifi30				Tigar
Mon1a				D930019O06Rik				6330410L21Rik
Gimap5				Zfp932				Gm30008
Myg1				Gm13398				Rbm3
Acat2				Mrto4				Cfap36
Aven				Loxl1				Dctn6
Tmcc2				Ramp2				Ndufc1
Tpm2				Dus2				Gm15190
Lonrf3				Gm5134				Rps27a-ps3
Fkbp3				Htr5a				Impdh2
Cage1				Tmem53				ENSMUSG00000120664
Gsta2				Gm5854				Gm13481
Ipmk				2310008N11Rik				Dnajc19-ps
Tpm4				Gm37090				Rpl35a-ps2
Zfp653				Pih1d2				Slco1a4
Gmpr2				Qrich1				Pithd1
Ddx58				Gm6170				Mlip
Ubxn6				Mrps30				1700045H11Rik
Ccdc136				Pmm1				Immp2l
Gm14444				ENSMUSG00000120703				Coch
Dnajc2				Oip5				Napsa
Pik3ip1				Clpb				Gm6581
Tagap				Emc4				Chdh
Lsm3				Urod				Lypd3
Pdlim2				2610306M01Rik				Gm7868
4930548H24Rik				2010109A12Rik				Tmsb10
Mob2				Necab2				Cox4i1
Gja4				Psmf1				Chchd6
Ube2v1				Atp5d				7530414M10Rik
Naca				Tubb6				Ly6e
Crb1				Hmgn2-ps				Iftap
Scd3				Tcea2				Cstb
Armh4				Rpl13a				Otud5
Ess2				Idh3g				Pate11
Pcca				Aig1				Nudt8
Chaf1a				4833405L11Rik				Gm33054
Bspry				Ppp1r11				4930458A03Rik
Rsph3a				Snapc3				Gm31363
Rbis				Disp1				Gm10941
Adrm1				Prpf38a				Rps10-ps2
Ncbp3				Spata24				Ifitm1
Mipol1				Zfyve19				Ndufs4
Trim71				4930566F21Rik				Foxm1
Rit1				Arpc5l				Gm44996
Fbxl13				Gm18629				Gm35208
Derl3				Rpl37				Det1
Auh				Gm30159				Cfap45
AA792892				Gm8172				Pabpc1l
Rpl35				Cnmd				Mdp1
Fam187b				Orc3				Gm16433
Zfand3				Mzt2				Capns1
Ccdc12				Gata1				Gm32834
Aopep				Itpk1				Nr2c2ap
Paf1				Rps11-ps2				Rpp14
Mterf4				Apex1				Cyp2c53-ps
Cfap36				Eef1g				Cacng4
Immp2l				Polr2i				Snx15
Hivep3				Agr3				Malat1
Tubb4b				Gm10155				Aqp12
Cacnb2				Kxd1				Krt28
1810009A15Rik				1700097N02Rik				Magi1
Ddx27				Nop9				Gm12976
Ubxn1				Eef1akmt4				Shisa8
Ildr1				Gm11263				Gatad1
Taf6l				ENSMUSG00000120096				4930452G13Rik
Tk1				Prorp				Ap1s1
Cd72				Ccdc42os				ENSMUSG00000120325
Sart3				Psme2b				Lonrf3
Efcab5				Mrpl38				Nedd8
1110032A03Rik				Stx8				Smyd2
Cdkn3				Adgre5				Gm48704
Thumpd3				Gp1ba				Cdkn3
Faxc				Trav3-4				Gm38979
Vps9d1				Vmp1				Gm20548
Ston2				Polr2h				Gm6813
Zfp839				Gm17786				Gm16096
Mrto4				Mrpl48				A430073D23Rik
Ss18l2				Rpl24				Ptpn6
Gm6614				Oog1				Gm28050
Scnm1				C3				Atmin
Iah1				Fam207a				Mbl2
Foxj3				Sord				Gm47864
Bms1				Gm13268				D630033O11Rik
Tex10				Rnaset2b				Tk2
Srrd				Fsbp				ENSMUSG00000121063
Lrpap1				BC039966				Gm14102
Map3k6				Zmat5				Gm43122
Dhx16				Tubb4b				Nmral1
Puf60				A930031H19Rik				Stn1
Zfp593				Eif3h				1700086O06Rik
Stx18				Mas1				Gm6181
Stx8				Hddc2				D11Wsu47e
Clta				Eef2				Ndufb3
Xrcc3				Rpl17-ps3				Senp3
Rec114				Mrrf				Gbx2
Shisa8				Gm43449				Rps18-ps6
Dnajc17				Cggbp1				Tomm40
Ywhaq				Fbp1				Ccdc201
Fth1				Szrd1				ENSMUSG00000119984
Zkscan17				Gm10095				BC049352
Lypd3				Poldip3				Lct
Rps25				Gm49587				Mrps33
Rnf185				Gm42884				Gm10259
Dscam				Eef1d				D130020L05Rik
Anxa2				Siglece				Pir
Dusp2				Gm13653				Mrpl4
Synpo				Nudc				Cox7b
Mrpl14				Cnpy2				Gm43616
Thap11				Lrrc59				Zfp839
Coq3				Map2k3os				Cyp4b1-ps2
Usp47				Thap7				Srp54a
Glra4				Srsf9				Uqcrb
Birc5				Ppp2ca				Ergic3
Thyn1				Ildr1				9430041J12Rik
Glrx5				Gm11426				Med26
Hook3				Gm26377				Tgm4
Haspin				Fech				4732491K20Rik
Lman2l				Sectm1a				ENSMUSG00000121032
Pank2				Ckb				Yipf1
Htra1				Fh1				ENSMUSG00000120425
Zfp969				Rpl27				1700028I16Rik
Gm6205				Tecr				Dhrs13
A630089N07Rik				Coa4				Rps6-ps3
Pqbp1				Eif2s1				Capn9
Nfyc				Gja4				Lemd1
Actg1				Tacc3				Rpl34-ps1
Malrd1				Gcat				Pcp4
Mrpl35				Gm13822				Gm5724
Alg9				Adprm				Ap4s1
Lrpprc				Dxo				Pmp22
Pcnx4				Pdlim2				Gm47326
Dnm3				Mrpl1				9430069I07Rik
Nrd1				Nthl1				Paf1
Haus1				Xrcc3				Sil1
Rogdi				Gm14271				Gm41715
Rpl13				Gm37065				Gm14539
Meikin				Tyms-ps				C8b
Echdc3				Eef1a1				Ahdc1
Ndufb7				Yif1a				Gm33843
Letm1				Gm49439				Gars
Ndufs6				Cops4				Sipa1l3
Gm15446				Saysd1				Rnf113a1
Mrs2				Man2b1				1500026H17Rik
Rmdn3				Tmem116				Gm5401
Rpl37				Ggt1				Rpl21-ps10
Bcar3				Gm47991				Ccl19
Zyx				Gm20443				1700123M08Rik
Rab5if				Psmc4				Gm16249
Rpl5				Rpl30				Krtcap3
Polr3h				Gm14223				I830077J02Rik
Prmt7				Gm35438				Ndufs7
Ccdc175				Rpl19-ps10				Smdt1
Chaf1b				Mrpl14				Mrps6
Capns1				Dbndd1				Gm14272
Snx32				Trmo				Atp5h
Zfand2b				Gcdh				Rybp-ps
Rcl1				Gm42980				Pgs1
Htatip2				Dmap1				4930548H24Rik
Bax				Gm49871				Micos13
Rgs10				Rufy1				Poll
Rbm10				Gm10705				Atp5k-ps2
Lrp10				Cmc2				Hrob
Mrpl4				Gm35019				Gm17950
Suds3				Grip1os3				1810073O08Rik
Tsnax				Mlycd				Zfp956
Emc8				Ift22				Chchd2
Sh3glb2				Fkbp2				Zfp592
Amz2				5730455P16Rik				Eif3j1
Sipa1l3				BC023105				Il1r2
Dnajc9				Gm50240				Atp8a2
Nosip				Gm36264				Mipol1
Cnst				Tmem255b				Rer1
Snx15				Tbl3				Ubiad1
Ubc				Suclg1				Usp30
Slc6a20a				Polr1e				Naa11
Btrc				Prss36				Rpl5
Mkrn1				Mrto4-ps1				Gm45903
Mios				Mocos				Cyp2c29
Mydgf				Fancl				Cstl1
Wee1				Apob				Il2ra
Mzt2				Rpl36a-ps2				Lrpprc
Rpl21				Actc1				Gm43769
Chmp2a				Qtrt1				Gm19366
Zfyve19				Taf6l				Trappc2l
H2-Ke6				Irf3				Gga3
Hpd				Gm48893				Gm16499
Dynlt1a				4833408A19Rik				Rps11-ps1
Sirpb1a				Gm44792				Actg1
Gm4567				Psmc3ip				Ube2g1
Dnajc30				Gm43028				Chp2
Pcmt1				Fasn				4930563H07Rik
Acot7				4933440J02Rik				Trav4d-3
Thap4				4930505N22Rik				Cope
Eps15l1				Serpinb6a				Xlr3a
2310033P09Rik				Gm11827				Cpb2
Asgr2				Ltf				Gosr2
Mrps22				Polr1has				Emc8
Ogdhl				Mrps17				Ahcy
Pigs				Ctss				Anapc15
Asnsd1				Gm37931				1600020E01Rik
Drap1				Arv1				1700084F23Rik
Gnb5				Gpd1				Gm2516
Pard6a				Itgb1bp1				Pomp
Rtcb				Coq6				4930556L07Rik
Plagl1				Gm16150				Eloc
Psmc3ip				Bloc1s2				Nme5
Rpl10a				Ndufa9				Gm50477
Mtrf1				Fxyd4				Nkrf
Rpl23a				Gm48677				Gm49373
Hspa4				Selenop				AV099323
Rps10				Lsm10				Mkks
Rrp1				Pln				Hpd
Igsf23				Mrps27				Ndufb11
Gorasp2				Zfp108				9430021M05Rik
Rps24				Gm13032				Pet100
Mlycd				Gm14671				Ninj2
Pcyox1				Lmo3				Sgta
Sirpb1b				B2m				A330069E16Rik
Esrrb				Tmem106a				Gpx4
Wdr73				Rpl26				Igf1os
Dctn6				Cyc1				3110040N11Rik
Psen1				Gtsf1				Rps19
Rps27				Mrpl52				Gm8253
Abhd12				Lcn2				Timm9
Slc25a35				ENSMUSG00000121212				Uxt
Tomt				Gm47804				Spata16
Ftsj3				Mtmr9				Fam118b
Pfn1				Akr1b8				4930480M12Rik
Tefm				Dync1li2				Gm5776
Malsu1				Gng11				Ubxn6
Tmem114				Enox1				Reg3d
Ddx41				2810002D19Rik				Gm11846
Coq6				Trmt12				Atp5g2
Mep1b				C130074G19Rik				Tbc1d22a
Fis1				Maskbp3				Slco4a1
Mical3				H2ax				Rars2
Lamb2				Vamp8				Vac14
Nat9				Dedd				Nr1d1
Nr1d1				Psen1				1700018B08Rik
Eif4e2				Oser1				Mthfd1
Dcaf13				4933416M07Rik				Tac2
Mars1				Ccdc28b				Gm30551
Tgfb3				Gm31834				Slc10a4
Krtcap3				Naa38				Gm45169
Tfap2e				Znhit1				Nat8f6
Sipa1				Mrpl23-ps1				1700093K21Rik
Dnajc18				Abcb6				Psmd5
Tekt4				Ms4a6d				Gm14600
Cr1l				Crcp				0610012G03Rik
Rpa2				Poc1a				Gm9843
Ndufaf3				Trmt10b				2610017A05Rik
Arhgef16				Atp1a2				Gm31946
Clns1a				Dctn2				Gm47238
Ddx51				Rrp1				Gm19434
Ankrd36				Rhno1				Mogat1
Aip				Gm42742				Gm6961
Wwp2				Gm14406				Gm15446
Gfra1				Fam53b				Cd79b
Mbl2				Ndufs2				Fam234a
Pradc1				Rps14				Gm40932
Cops6				Mtg1				Fdft1
Prdx5				3830406C13Rik				Gm11640
Tubb6				Eif3g				Dnaja3
Fbxo36				Gm12420				Ube2a
Dnaja3				Sipa1				Pttg1ip
Nelfe				Gnb1l				Gm6457
Fzr1				Pop7				Zp4-ps
Fbxw21				Pqbp1				Mrpl28
Tamm41				Chaf1b				Gm48102
Phka2				ENSMUSG00000116563				Gm32983
Fadd				Asgr2				ENSMUSG00000121262
Ercc1				Kdm5d				Rpl37a
Nthl1				Hmgn2-ps1				Ell2
Mepce				Tomm22				Nek3
Rps2				Dnajc15				Cdkn2aipnl
F8a				Galnt6os				Saxo1os
Atmin				Trim15				Ippk
Ergic3				F2				ENSMUSG00000120893
Rps23				Mrpl48-ps				Gm12427
Lclat1				Snap47				Gm10916
Scamp3				Idnk				Nrd1
Mrnip				Gm38056				Gm48187
Phb2				Rpp25l				G6pc3
Tsga10ip				ENSMUSG00000115423				Rpl34
Flot1				Gm50214				1700007J10Rik
Dgcr6				Rab5if				Gfer
Stn1				Mus81				Gm29791
Kat8				Dusp12				Dtymk
Afp				Tsga10ip				Nat8f1
Usp5				Armc12				Cdpf1
Gm14322				Vdac2				Mrpl13
Actr8				Dhdds				Klhdc3
Skap1				Zyg11b				Scamp5
Eef1d				Anxa2				Gimap5
Rfc2				Nkd1				Sox15
Trim43c				Nubp1				Gm16441
Gga3				Oas1b				Jtb
Gm4779				Mfsd2a				Rpl17-ps9
Ubxn8				Nfyc				Gm7073
Get4				Phkg1				Gm10269
Ddrgk1				1810024B03Rik				Rpl10a-ps1
Ube2a				Per3				1700025J12Rik
H2-Oa				Eif6				Serpinb12
Emc4				Raver2				Snhg1
Zbtb8os				Lrg1				Rps12-ps3
Trappc4				Bax				Tcp11
Rapgef1				Cyp2b13				Ctla2b
Pex16				Gm4541				Clec12a
Bap1				Nsdhl				Gm45282
Zar1l				Coq8a				Polrmt
Gm2042				Ddt				A830008E24Rik
Tex264				Adig				Yif1b
Sptlc2				Fkbp6				Akr1c21
Rnf207				2210016F16Rik				Bap1
Mprip				Gm2042				Txnl1
Meaf6				Gbp2				Gm49291
Ppp2r3c				Tspan31				Entpd6
Rnf40				Rab3ip				Wwtr1
Tomm20				1700047F07Rik				Atp6v0c
Polr2e				D8Ertd738e				Gm11479
Xrcc1				Meikin				Rhox8
Tyw1				Armc7				Atp5md
Usp30				Ss18l1				Gm47354
Tnip1				Gm14275				Ubc
Cd9				4930556J24Rik				Tmsb15b2
Trak2				Paqr5				Cutc
Bag4				Tmem258				Ppbp
Chchd3				Gm49042				9530062K07Rik
Pdzk1				Gm50378				Ighg1
Gid4				Tarbp2				Mepce
Ndufab1				Tma16				4930568E12Rik
Ddx11				Cenps				Pde6d
Lonp2				Ndufa2				Brme1
Eif3b				Chmp2a				Gm38804
Commd1				Drap1				Gm36992
Mrpl23				Htatip2				Rpl14-ps1
Pdhx				Gm10039				Atp6v1f
Pstpip1				Gm5475				Gm43970
Tufm				Gm3143				Itgb3bp
Hgsnat				Gm20564				Ift27
Ubac1				Cfap58				Phf7
Sgf29				Dnajc18				Gm14635
Slco4a1				Tmem205				Prmt3
Mrps35				Mmp9				Gm17218
Actn3				Wfdc10				Rplp2-ps1
Hagh				Pak1				Wdr83os
Zmat5				Gm9111				Iah1
Tbc1d25				Naca				Arl6ip4
Tuba4a				Ddx56				Fbxw27
Dhrs3				Tln1				Cand1
Sec23ip				Gm48050				Gm13205
Arhgef3				Slc12a8				Il17rb
Phf7				Gm42817				Sirpb1a
Nsdhl				2010110K18Rik				Rps10-ps1
F2				Gm48853				Gid4
Ggt1				Iigp1				1700116B05Rik
Anapc15				Sfta2				9930038B18Rik
Nsfl1c				Cops5				Gm12869
Ccnd2				Gm11195				Cct3
Fbp1				Gm16062				Gm6367
Cfl2				Gpihbp1				Gm50387
A1bg				Apoo				Otoa
Gm29797				Cldn10				Gm35611
Rfc3				Drg1				Reep2
Cnot10				Gm42945				Trappc1
Pfn2				Cyp4a14				Gm12614
Magi1				Cdc5l				Paip2
Ndufa2				Gm11007				Atp5pb
Lonp1				Gm13180				Pigs
Gm815				Gm10136				Zbtb2
Idh3g				Ecsit				Platr26
Krtcap2				A430102K17Rik				Serp1
Cdk7				Gm14004				ENSMUSG00000120097
Dnajc24				Mybpc3				Tcp1
Ubxn2b				Mmd				2900057B20Rik
Wdr46				Pccb				Gm14325
Fgd3				Des				Gm2479
Capzb				Gm5891				Nploc4
Ap4e1				Lrrc36				C8g
Disp1				2310033P09Rik				Rpl31-ps8
Hddc2				Gm6264				Mroh3
Polr2i				Gm27246				Gm49064
Sf3b2				Tnfrsf17				Eri3
Snai3				Gm15682				Nenf
Plekhm1				Gnb5				Rab3b
C130026I21Rik				Alkbh6				ENSMUSG00000120233
Cacng4				Smim22				2310015A16Rik
Timm50				Calm2				1700047M11Rik
Polr1c				2210406O10Rik				Tmcc2
Twf2				Eif3l				Trappc8
Aatf				D13Ertd608e				Tekt4
Sdhb				Crb1				Pno1
Oog1				Ap4e1				Mydgf
6430548M08Rik				Cog8				Znrd2
Dhfr				Aven				Ptgis
Ift22				Uprt				Gm42567
Mrps27				Lin37				Gspt2
Supt20				Gm17163				Cyb5d2
Ahcy				Gm29284				Ybx2
Commd9				Med7				Rbm4
Albfm1				Gm32926				Ndufa6
Pabpc1l				Mcm6				Gm13841
Dnajc15				Arfgap1				Gm15107
Raver2				Gm12226				Mien1
Bmp6				Nhp2				Nudt22
Mrps18a				Gm37915				Myocos
Mpc2				Gm18558				Gm6205
Ndufb11				Smim8				Mcee
Dis3l				Tmem219				Gm32635
Nkd1				Psmd10				Esp4
Ndufc1				Tmem179b				Gm6416
Ppp2r2b				Pphln1				Hsd17b10
Ercc3				Gm20455				Gm22000
Urod				Aph1c				Gm4489
Dmap1				Dph5				Tmem199
Lrrfip2				Rps27a				Gm15283
Ada				Mrpl33				Isoc2b
Ssbp1				Cdk5rap3				Asnsd1
Pga5				Tmod4				Tmem176b
Kif17				6430548M08Rik				Ndufc2
Trim27				ENSMUSG00000119993				4933413J09Rik
Syce2				Gm47249				Gm31378
Mrpl30				Ccdc189				Gm44014
Gpn1				Wdr73				ENSMUSG00000120712
Zbtb32				Surf1				Zp3
Cfap45				Gm50056				Amz2
Ccdc93				Gm20442				Inha
Adck2				Arhgef16				Ly96
Psmd5				Ddx25				Gm47328
Smim9				Fam151a				A430035B10Rik
Prpsap1				ENSMUSG00000120146				Mical3
Itgb1bp1				Rrp15				Noto
Dpep3				Gm11474				Tesl1
Impdh2				Rtcb				Rpn2
Ska3				Cxcl9				Gm50461
Hsd17b10				Gm2004				Alas2
Trmo				Ndrg2				Gm47456
Tbc1d10b				Dnajb1				Gm41496
Fam50a				ENSMUSG00000120999				Rps13-ps2
Cpa2				Rpl13				Gm5624
Lama4				Polr1c				Skap1
Ciao1				Myl3				1700025F24Rik
Ranbp3				Ccdc103				Gm15389
Polr1e				Gng3				2210418O10Rik
Abcb4				Psmc3				Sec24c
Lypd6				Rpl9				Gm44196
Cct5				Tk1				Ctrc
Eif4h				Bhlhe40				Gm14648
Zfpl1				Gm12454				Pin4-ps
Dppa4				Gm30301				Rps2
Pmm1				6530413G14Rik				Rogdi
Nop9				Cfb				Gm15691
Rps6				Rps17				Fbxo17
Cbr1				Sqstm1				Gm15962
Eif3m				Ints11				Csta2
Gars				C1qb				Atpif1
Ntpcr				Aatf				Morn5
Mrpl15				Chchd5				Uqcr10
Preb				Map7d1				Gm9017
Copg1				1700028J19Rik				Cmc1
Tmem267				Marchf11				Mto1
Poldip3				Mul1				Ccl2
Atp5a1				Fadd				Pramel47
Senp3				Rmnd1				Lhfpl1
Nek3				Psmb7				Anapc15-ps
Ybx3				Catsper3				Cfl2
Efcab6				Gp1bb				Fcgr1
Tmem126a				Trim10				Pga5
Rab3b				Ftsj1				Sh3glb2
Anxa5				Grhl1				Gm10297
Tor1a				Tomm20				Serpinb9c
Txndc9				C630043F03Rik				Plagl1
Psmc3				Pdha1				ENSMUSG00000121203
Eri3				Bcap31				Gm44939
Ecsit				Galt				Tspan8
Akr7a5				Aimp2				Kctd14
Rufy1				Tomm7				Eif3b
Metap1d				Gm31678				Thap11
Mrpl39				Gm3924				Derl3
Dscc1				Scd1				Gm10132
Sec11c				Gm40988				Eif2d
Mrpl50				Ss18l2				Mfng
Ndufaf5				Dph3				Ankrd36
Serpinb12				ENSMUSG00000120302				Esrrb
Got2				Cidea				Gm2830
Cyp2b23				Rps20				ENSMUSG00000120218
Tpi1				ENSMUSG00000120839				Cst3
Slc15a4				4930453N24Rik				Avpi1
Pdcd2				Gm43269				4930579H20Rik
Awat2				Setd4				Usp47
Ppp2r5d				Psma3				Tmem106c
Mthfd1				Mob2				Umps
Foxm1				Rpl21-ps15				Gm41253
Ahsa2				Pramel27				Gm11925
Spc25				Vps29				Prdx3
Adss				Vps4a				Tmem256
Ube2q1				Lsm3				Gm10790
Slc6a4				Gm20619				Sp140
Thap1				ENSMUSG00000120761				Pofut1
Enox1				Gm7099				Spock1
Rpl11				Mterf4				Gm33586
Umodl1				Rabl3				Aamdc
Ccdc201				Rps5				Gm5371
Cst3				Ccdc163				Gm3375
Qars				Trav3d-3				Nudcd2
Flad1				Scd3				Ctnna3
Anapc2				Gm19696				Alkbh3
Vdac3				C4b				Cops3
Nploc4				Pex16				4933417E11Rik
Chrnd				Gm45040				C130083M11Rik
Tomm40				Gpn2				Fam32a
Tmem106c				Copg1				Acyp1
Rps21				Clns1a				Sult5a1
Ago2				Gm10108				Gm19784
Sil1				Vmn1r132				Josd2
Ap2b1				Mettl23				Gm44073
Rps3				1810009A15Rik				Dynlt5
Itgb3bp				Zfp933				Krt32
B4galt4				Trappc4				Tubd1
Atp6v0d1				Rps18-ps3				Malrd1
Atf4				Rpl36				Gm5934
Ptpn6				Tex21				Rnf40
C8b				1110038F14Rik				Rps27
Rpp14				Rnf121				Gm35618
Cand1				Lclat1				Knstrn
Tspan31				H2-Oa				Oosp2
Ica1l				Gm30790				Zdhhc17
Ccnh				Gm15486				Dnm3
Eif1ax				Gm14418				Dhrs3
Rpl7				Ndufb10				Lyplal1
Ell2				Anapc2				Tpm2
Mrpl52				Idh3b				Mpc2
Haus3				Wdr27				Gm46555
Eif3h				Cebpzos				E230016K23Rik
Prkaa1				4930432H08Rik				1700012I11Rik
Mocos				Gm4558				Pip4p2
Ndufaf7				Slco1a5				4931403E22Rik
Lancl1				Ddx39b				Fam183b
Kif9				Cacul1				Polr2e
Rasa4				Rpain				Tmed3
Fbxw27				Plekhb1				Dscam
Snf8				Gm8325				Fth1
Fam229b				Plekhg3				Tmem41b
Rpl34				Lncbate1				Pkm
Ddx20				Mrs2				Spcs1
Amn1				Ndufb4				Gm13750
Prorp				Gm37070				Fabp6
Rars2				Tlcd1				Rapsn
Ndufs3				Pdhx				Gm4294
Sucla2				Gm11221				Abracl
Orc2				Aldh1a1				Calml4
Snapc3				Sdhaf3				Parl
Cnpy2				Pnpla2				A530032D15Rik
Mrpl38				Akr1c13				Cox16
Eif4b				Rabif				Gm32914
Polr3c				Gpi1				Haus3
Ctnnbl1				Gm10240				Ndufaf7
Tacc3				Ddx27				Slc25a35
Eef1a1				Lyrm1				Gmppa
Nxn				Elof1				Chid1
Znhit3				Rps16-ps2				Gm49106
Ppp1r14d				Fcf1				Gm42468
Dpm2				Gm8609				Smim4
Arl4a				Cox5a				Dynlt1c
2410012E07Rik				Mbip				Gm5619
Marchf11				P2rx1				Dmac1
Phf23				Snai3				Gsta2
Gm18015				Gm48073				ENSMUSG00000121054
Gm41492				Mkrn1				Aass
Gm16499				Fam162b				Gm50340
Gm10132				Mapk14				Gm48757
4930458A03Rik				Tmem151a				Trpv2
Kcnj13				Gm11200				Rhbg
Gm43122				Shf				Lsm6
Gm44850				Glrx3				Atp6v1g1
Creb3				Psmb6				Gm16238
S100a11				Hagh				Sod1
H2ac18				Sucla2				Clk4
Gm4558				Gm30504				Oas1a
Rybp-ps				ENSMUSG00000120109				Bex3
Hddc3				Arg2				Strada
Fut8				ENSMUSG00000120471				Mea1
Tmem126b				Gm16145				Gm4862
AV099323				Hax1				Gm12615
Irf3				Tyms				Gm11826
Ccpg1os				Manf				Nubpl
Fbxl17				Rpl7a				Mrpl24
C630043F03Rik				Plek				Gm36001
Ndufb2				2210404E10Rik				Gm45865
Gm45903				Ccdc60				Tmem14c
Gm9535				Gm16341				Polr3h
Tmem251				Upp1				Flna
Gm30504				Defb50				Fhit
Gm48940				Rps7				1810041H14Rik
Slc44a3				Gm9493				Dusp2
Dph5				Rap2b				Kank4os
C130074G19Rik				Gsta4				E330014E10Rik
Rps6-ps1				Arfrp1				Car10
Vps33b				Rpf2				Gm28167
0610040B10Rik				Gm17120				1110032A03Rik
Gm14664				Rpl21-ps11				Msra
Dynll1				Mrps18b				Gm37820
4930556J02Rik				Pstpip1				Adgrg4
Gm3302				Zkscan6				Oas1f
Gm9435				Fam50a				Lhx8
Sec22a				Rnaset2a				Mrap
Med26				Dars				Nudt2
Igf1os				Hectd3				Zfp969
Gm9844				Gm5820				Hbb-bt
Dcdc2c				Deup1				Atp5c1
Gm47966				Htra4				Mtmr2
Snapc5				Rexo4				Chchd1
Chp2				Tnnt2				Svopl
Pin1rt1				4930539J05Rik				Ubac1
Gm47354				Gm36241				2010204K13Rik
4732491K20Rik				Bckdhb				Ppp2r5d
Rap2b				Rsph9				Uqcrq
Hps6				Dap3				Cdr2
2210404E10Rik				Rwdd2a				Gm2564
Gm45282				Fkbpl				Kctd10
Gm42468				Gm6286				Lman2l
E230016K23Rik				Rpl10a				Prm2
Gm20646				Lancl1				Gm10552
Ccdc83				Gm38093				Mrpl54
Rpl36al				Gm46658				4833419F23Rik
Gm29687				Wfdc12				Nfil3
Gspt2				BB557941				Myg1
Mrpl54				Bud31				Rps13
Zkscan14				Cd180				4930544G11Rik
Gm14288				Nr1i2				Ocm
Bcdin3d				Vtn				Gm4632
Gm49857				Cd72				B4gat1
Gemin7				Eef1a2				Morn2
Gm4566				Mrpl17				Actg2
Gm6083				Rpl18a				Olfr111
Hdac8				Nupr1				2610037D02Rik
Nupr1				Mrpl16				Acat2
Gm50240				Isg20				Gm4953
Gbx2				Ndufaf3				Gm49169
Gm4862				Thumpd3				Il17b
Elobl				Zfp524				Fbxl12
Gm49719				Acp6				Gm16089
Gm37623				Bnip1				Gm36860
Gm13058				Ndufaf6				Tusc2
Ddx28				Mrpl27				Fbxw18
1700093K21Rik				Psmd14				Lyrm9
Tmem11				Rpp30				Tac1
4930556L07Rik				Dscc1				Gsta5
Tbcc				Yipf6				Rps19-ps6
Zscan12				Gm31816				Gm10243
1810055G02Rik				Nosip				Vmn1r157
Gm36500				Gm4786				Gm26910
4930519G04Rik				Serhl				Pnldc1
Runx2os1				Ndufb7				Cd9
Gm12100				Hck				Gm48001
Ccl27a				Acy3				Crlf1
Gm48877				Coa7				Sar1a
Htr5a				Tpi1				Slc15a4
Gpr19				Gm49735				Hba-a2
1700116B05Rik				Kat8				Cisd1
Gm49755				Serpinf1				Rps26
Gm12454				Hddc3				Dppa4
Gm30124				4930429D17Rik				Chadl
Zfp932				Trpt1				Gm14410
Txndc2				Tmem222				Gm43348
Gm14102				Gm13835				Trav4n-3
Gm26910				Gm38064				Rex1bd
Dmp1				Rps3a1				Zfp708
Gm27232				Slc2a3				Gm50306
Ube2v2				AW495222				Vps33b
Med8				Hivep3				Vmn1r112
Gm15486				Pot1b				Gpr137b-ps
Gm39465				Rpl17-ps8				C130032M10Rik
Gm48704				Pstk				Ndufb4c
Rybp				Gstm6				Rpl35a-ps3
9230102K24Rik				Rpl29				Tmem208
Gm7970				Rpl23				Gm42951
Mdfi				Hspa9				Get4
2210417A02Rik				Defb41				Gm41492
Atpif1				Clec10a				1810007C17Rik
Cdr2				Ift46				Gm48902
Gm6252				Asgr1				Foxr1
Hp				Gemin7				Triap1
4930405A21Rik				Mpig6b				Gm50333
Smim19				Gm50412				Gm39302
Rhno1				Caml				Trim43c
Ebi3				Pramel23				Birc5
Fam32a				Dym				4930562F17Rik
Tmsb10				Prmt7				Gm44442
Usp49				Psmd6				Gm2619
Kctd14				4930556J02Rik				Net1
Gm49284				Ccdc107				Cops7a
Rpl37rt				Nubp2				Syce2
4930500H12Rik				Abcf3				Defa43
Gm30008				Gm43077				Gba
Wnk4				Igsf23				Ndufaf8
0610012G03Rik				Slc25a20				Gm11732
Sri				Gm12962				Zfp966
Gm14671				4930558C23Rik				Septin2
Gm34333				Atp5g1				Gm6750
Pot1b				Cnbd2				Gm12031
Plekhh3				Utp11				Gm47030
Timm8a1				Lama4				Gm12338
Gm8075				Phc2				Gm8242
Ndufa12				Tnip1				1300002E11Rik
Gm16249				1700061J23Rik				Gm8074
2010320M18Rik				Gm33056				Gm33055
Gm8609				Stx18				Hamp2
BC048602				Lamtor4				Ndufs6
Slco1a5				F5				Clic1
Gm11221				Osbpl2				Hint1
Rapsn				ENSMUSG00000120214				Gm6997
Gna13				Gm2788				Gm5457
2210406O10Rik				Prelp				Rdh5
Myocos				Snrpc				Nsfl1c
Gm44939				ENSMUSG00000120333				Rpl10-ps3
Slc11a2				Gm15544				Ubxn2a
Rps18-ps5				Bmp6				Phpt1
Gm2788				Psmc5				Smim19
Gm6367				Gm10163				Gm13436
Iqcc				Albfm1				Tfap2e
Gm8579				Tex26				Pdzk1
Tnip3				Cmss1				Speer5-ps1
Pop4				Cacnb2				Gm11675
Fbxl12				Nprl2				Gm40548
Pigyl				D830032E09Rik				Rsl24d1
4931403E22Rik				Gm1587				Lgals1
Gm48656				9230020A06Rik				Tagap
Gm20395				Kbtbd3				Dcpp2
Pdzrn3				Oxa1l				Kif9
Thap7				Sirpb1b				1700017L05Rik
Gm31812				Gm14664				Copz2
Paqr5				Creg1				Gm8934
Gm19434				Rpl17				Eif4e
Rpl29				Rpl28-ps1				1700022N22Rik
BC039966				Gm48591				Gm14061
Gm49587				Sri				Rapgef1
Gm26559				8430423G03Rik				Nrg4
1700123M08Rik				Zfp3				Zbtb9
Gm12120				Xdh				Aldh5a1
4930429D17Rik				Ess2				Gm28578
Gm33370				Mrps16				Tmem114
Platr9				Hmgn2				Mmp2
Gm4489				Ston2				Flicr
Tent5b				Pitpna				Gm47448
Fam110c				Tex264				Gm29135
Rimkla				Ddit3				Gm49785
Gm12962				Gm9385				Ssr1
Uck2				Mapk13				Hmga2-ps1
Zbtb2				Gm20512				Gm32585
Adcy10				Gm33142				Gm12120
Ube2d-ps				Babam1				Fam107b
2610306M01Rik				Nfkbib				Adam28
Pin4				Bloc1s5				Gm28514
Pagr1a				Rps16				2700054A10Rik
Gm7308				Dpep3				Syngr4
Cox20				Ltv1				Gm47926
Tspyl1				Gm14295				Rpl23a
Ighg3				Timm13				Gm49622
Mrap				Naa10				Rps12
Chdh				4930455G09Rik				Rbp7
Mrpl41				Apoo-ps				Gm46411
Gm36860				A430093F15Rik				Trappc5
Gm30239				Gm13830				Mms19
Gm26569				2610020C07Rik				Dnpep
Gm10250				Dera				Gm3362
Prss12				Vps25				Hbq1b
4930579H20Rik				Eif3f				Eps15l1
Caln1				Mrps35				Rpl3-ps1
Lrrc14				Znhit3				Eipr1
Gm14097				Rilpl1				Fbxw21
Prm2				Gm7180				Fam124b
Pgpep1				Cldn25				Gm14541
Gm20548				Gm49729				Gm47919
Ybx2				Fetub				Gm31645
Gata1				Gadd45gip1				Med28
Rnf113a1				Grpel1				Synpo
Knstrn				Gm47769				Gm4779
Zfp938				Proc				Dmbt1
Gm50484				0610009B22Rik				Gm30239
Gm45587				Atp1a3				Zp2
Elf3				Stk36				Tspan1
F730016J06Rik				Fam25c				A630089N07Rik
Dnajb2				Cpa2				Gpx4-ps2
2010204K13Rik				Spata21				Xpo1
E330014E10Rik				Zfp775				Gm6612
Trmt12				Chst7				Slc6a4
Trappc5				Noc2l				Gm53028
Gm48093				Wdr74				Limd2
4930558C23Rik				2810025M15Rik				Pramel26
Tnni3				Gm21981				Gm12339
Gm47923				1700001L19Rik				Pafah1b3
Creg1				Txndc9				Gm41495
Lmod3				Adck2				Fcgbp
Mcee				Fbxw15				Nme1
Fbxo40				Apon				Ier3ip1
Fam107b				Gm11638				4930477N07Rik
Ywhah				Fam174c				Gm48825
Rpl36a-ps3				Eef1akmt1				Ncbp3
Rpp25l				T2				Gm15414
Gm42980				Bola2				Uqcc1
Gm18629				Med8				4930453L07Rik
Plac8				Gp9				Jazf1
Pnrc1				Epb41				Mrps12
Gm12126				Mep1b				Elobl
Rps19bp1				Macrod1				Rpl5-ps2
Trim62				Kcnn4				C430014B12Rik
E330012B07Rik				Gm48984				Ufd1
Fut11				Mmp23				Zfas1
Gm8624				Coq3				3300002A11Rik
Ccdc42os				Gpr1				Rpl7
Cptp				Cyp2d26				1810059C17Rik
Gm6286				Abitram				Ighg3
Dnajc14				A730082K24Rik				Hba-a1
Lyrm2				Dctn5				Gm6614
Oser1				Timm8a1				Cirbp
Mrpl16				Stard10				ENSMUSG00000120108
Mms19				Gm9794				Ppp2r2b
A930006K02Rik				Smim20				Gm27232
2700062C07Rik				Pigyl				ENSMUSG00000120039
Cox17				Gm11703				Gm9067
Tac1				Mcm5				Cnih1
4930556G22Rik				Dph7				Gm13962
Dmbt1				Cat				Gm20646
Gm48893				Ube2j1				Prdx2
Gm17994				Slc6a20a				Rpl14
7530414M10Rik				Faxc				Gm17828
Trim15				Lrpap1				Ooep
Gm14167				Ckm				Chic2
Gm5134				Gm15634				Cgrrf1
Otulin				Pard6a				Rps13-ps5
Gm30551				Bloc1s1				Ermard
Gm49967				Gm48721				Atp6v0c-ps2
Tk2				Nsmce1				Tfe3
Gm38064				Mrps11				B020010K11Rik
1700010D01Rik				Fabp3				Gm7970
Coa4				Car9				Rps12-ps9
1700025F24Rik				Parvb				Tnnt1
Iqcf5				Ak8				Ska3
Rasl2-9				Tsacc				Cela1
Copz2				Ddx49				Gm3183
Polr1d				Tuba3a				Ubxn8
Fbxw10				Bcdin3d				Ndufa7
Gm28913				Ndufb1				Cdk20
Gm49891				Adamts3				1600002D24Rik
Ddit3				Gstt2				Gm6444
AI463170				Impa2				Mrps24
Gm30093				Lmna				Rpsa
Fmc1				Ino80e				Mrpl42
Hrob				Cryab				Gpr19
2610037D02Rik				Gm43357				Spata4
Gm44621				Acot13				Ighv1-44
Med7				Phkg2				Magea10
4930481B07Rik				Ptrh2				Cdca5
Slc38a8				Timm50				Jpt1
AU021063				Tesl2				Phf5a
Ccdc189				Rpl4				1700007L15Rik
Rab3ip				Ccdc142os				Iglv2
Dydc2				Srm				Mrps28
Cyp4a14				Car2				Desi1
Armc7				Ube2n				Tbc1d10b
Dph7				Gm20541				Pcyox1
Chid1				Btrc				Wee1
Lsm10				Tubb4b-ps1				Slc22a28
Gm29016				Arl4a				Rpl39
Ubb-ps				Lyz2				Snapc5
Ndufb4				Gm47283				Gm40910
Cfap58				Atpsckmt				Rpl39-ps
Pop7				Sart3				Gm45553
Gm5434				4930451I11Rik				Rny1
Gm41177				Aldh1l1				1700030O20Rik
Avpi1				Gm33370				Gm49678
Ahdc1				Mael				ENSMUSG00000121165
8030443G20Rik				Ago2				9430065F17Rik
Npffr2				Gm29797				Flot2
Oip5os1				2700097O09Rik				Ube2b
4833405L11Rik				Dlec1				Dcdc2c
Edf1				Tmem120b				Ttc12
B020014A21Rik				Tsr3				Tgfb3
Gm37090				Sdhb				Gm6419
Ptrhd1				Gm12100				A830036E02Rik
Ighg1				4933408N05Rik				Gm48968
Bglap3				Tcap				Gm49284
D11Wsu47e				Rbp4				Psmb5
0610040F04Rik				Hint2				Lonp2
AU019990				Hint3				Gm12380
Nfil3				Prkaa1				Dtnb
Crcp				Igbp1				Gfra1
Poln				1700028P14Rik				Defb19
Gm32914				Pramel51				1810063I02Rik
Mb21d2				Gm12052				4930470P17Rik
Phkg2				Rbm10				Gm3089
Rpl17-ps3				Plekhm1				Gm16064
9430065F17Rik				Cyp2j12				Gm29687
Gm33056				Supt4a				Nmu
Gpank1				Gm19439				Dnajb2
Rbm4				Car3				Platr14
Gm34045				Zfp383				D730003I15Rik
Mrps25				Slc22a14				Eif4b
A430005L14Rik				9130204K15Rik				Gm20005
Dnajb1				Ybx3				Sh2d6
4933416M07Rik				Dnlz				Pramel15
Gm5049				Prss44				Wfdc21
Cdpf1				Elf3				Cox5b-ps
Gm49870				Nmnat1				Gm10335
Fbxl14				Cd24a				Cenpl
Mettl23				Tyrobp				Timmdc1
Uqcrh				Haus7				Ecm1
Ino80e				Gm12718				Abhd12
Gm7073				Prpf31				Fbxl13
Caml				Nit1				Gm12034
Zfp592				A430005L14Rik				Cenpx
Trir				Mtx1				Gm10553
Gm10364				Pop5				Flcn
Commd4				Casp8				Gm13384
Ltbp2				Rfc2				2010320M18Rik
Cmklr1				Gm43950				Imp4
Fiz1				1700012D14Rik				Slc4a8
Gm10275				Gm7525				Mpi
Gm27241				Zfp593				Gm15392
0610009B22Rik				Rpl39l				Ostf1
Cyb561d2				Gm14167				Uts2b
Gm50214				Sap18b				Tspan33
Gm12338				Poln				Srsf2
Gm46658				Ppil3				Tmem120a
Mdp1				Gm46401				ENSMUSG00000120154
Hdhd2				Cyp2f2				Bag4
2610017A05Rik				Cnot10				Ntpcr
B4gat1				Ddx58				Arl2
Gm14635				Tagln2				Ccdc136
Atpsckmt				Smarce1				9830004L10Rik
Gm32939				Gm14402				Rasa4
1110020A21Rik				Platr9				Oog2
Ccdc92				Hadh				Rpl30-ps10
C1qb				Rpl36a-ps3				Gm49870
Mrpl46				Eif4e2				Mgmt
Ccs				1700030A11Rik				Snrnp25
Gm45672				Gm42067				Glt1d1
Hras				Spa17				Psmb4
Gm16283				Ppa1				Spc24
Prkrip1				ENSMUSG00000120449				Gm48762
Cd180				Plekha6				Snhg18
Gm35438				Jam2				Gm45311
Dynll2				Gm5485				Snx1
AA645442				2310011J03Rik				Htra1
Gm5475				Acadvl				4930500H12Rik
Ssh1				Gm10637				Kctd6
Faap20				Chchd7				Gm4134
Rpl38				Mrnip				Ube2v2
Elovl1				Polr1d				Cops2
Alox12				Xrcc1				Tmem147
Ccdc27				7SK				1810055G02Rik
Rpl7a-ps8				Itgae				Got1l1
9330102E08Rik				Gm17491				Gm43534
Szrd1				Uqcrfs1				Gm17994
Gm8325				Gm36940				Pfn1
Gm35611				Ccnd2				Gm34922
Gm49107				Plac8				Sh3bgrl3
Gm50056				Psmc2				Mars1
Gm10689				ENSMUSG00000119959				Gm12174
4930470P17Rik				Rps7-ps3				Gm26571
Gm12420				Tbc1d7				Gm17241
Tusc2				Zfand2b				Zwint
Lct				Amn1				Grcc10
Gm36431				Gm42952				Aebp1
Nt5m				Naxe				Pex7
Mul1				Gm39059				Slamf7
Nudc				Mrpl35				Tmem126a
Gm50412				Mrpl11				Gm8566
Acy3				Gm3234				Pdcd5
Gm50333				Dynll1				Fbxw17
Mnd1				Mdh2				Chrnd
Sart1				Rcl1				Rpl22l1
Fmnl3				A230072C01Rik				Fabp7
H2ax				Snrpd2				Cenpt
Usp4				Slc23a3				Selenow
Rpl18a				Alg9				Rph3al
1700015G11Rik				Pcnx4				Ndufb5
Coa7				Gm9519				Spp1
Sox15				Cops6				Rnf7
Trpt1				Pmpcb				ENSMUSG00000120126
Kxd1				Trim71				Gm8730
Gm20541				Gm52969				Nif3l1
Pmf1				Gm8797				Dad1
Gm49711				Keg1				Gm11196
Atp5md				Pin4				Ddrgk1
Lyrm9				Sdhd				Commd6
Gm17163				Gm5434				Atp5l2-ps
1700012A03Rik				4921536K21Rik				Pdzrn3
Gm29759				Dnajc30				Dnajc24
Gm47926				Zfp930				Dynlt1f
Gm13398				Mrpl41				Endod1
Rpl7a-ps5				Nt5m				Rpl10
2210418O10Rik				Eif3m				Pigl
Bola2				0610010K14Rik				Tsnax
Glo1				Tor1a				Rpl19-ps1
4930435F18Rik				Rnf185				Rpl35a-ps6
Atg101				Gpn1				Ndufb2
Mrps7				Rpl37rt				Atp6v0d1
Rdh11				Xlr3b				Gm32939
Naa11				Rps6-ps1				Igkc
Ssr4				Ulk4				Rpl35a
Tgm4				Rasl2-9				Cmklr1
9830004L10Rik				Krt8				Hgsnat
Gm45875				Bsph2				Lypd6
Gm15511				Prkrip1				Gm50203
Clpp				Dusp19				Gm9961
Slc38a9				Kbtbd8os				Rsph3a
Ssr1				Actn2				Ndufs5
Fkbp2				Cox19				Gm45867
Gm43769				Fbh1				Dynll2
Ube2b				Dnajc14				Gm10823
Arl2				Emc6				Stmn1
Oas1f				Timm10b				Rpl5-ps1
Gm44009				Gm21781				Adcy10
Net1				Plin2				Mb21d2
Gm32635				Gm7825				Gm49945
Ablim3				Nol12				Yipf3
Saysd1				Aurkaip1				Ano10
Gm44613				Ccdc3				Pramel29
Eif2d				Rit1				1110028F11Rik
Josd2				Rplp0				Reep5
Gm19439				Suds3				Tmed6
Zbtb9				0610040B10Rik				Gm27029
Bend5				Gstk1				Fbxw25
4930452G13Rik				Gm6136				Morn3
Sdhaf3				Vps35l				Gm48877
Gm47272				Fmc1				Dppa5a
Uqcr10				Gfus				Oas1g
Nmral1				Gm16497				Dynlt1-ps1
Cops2				Tbrg1				Pinlyp
Gm8797				Pvt1				Rbm8a
Alg11				Mrps7				Atg7
Gm6091				Rpl7l1				Dcpp3
Gfer				Gm2000				Ogfod3
9430041J12Rik				Pin1rt1				Tcn2
Ptrh2				Tamm41				Exoc1l
Chst7				Tpmt				A430028G04Rik
Gm17950				Dis3l				Igkv6-15
Nr1i2				Gm4566				Uchl1
Desi1				Tuba4a				Afp
Gm15500				Aopep				Gm10250
2810002D19Rik				Gm14401				E330012B07Rik
Trmt5				ENSMUSG00000120810				Ppp3cc
D8Ertd738e				AA645442				Oca2
4930566F21Rik				Emc2				Pank2
Nudt1				Gm48393				Gm45680
Gm30725				Psmb1				Fut8
Gm30567				Klf2				Ddx41
Gm14139				Tnip3				Rps12-ps24
Ttll11				Armh3				Gm43675
Zfp933				Riiad1				Esrp1
Gm10053				Mrpl58				Inafm1
Gm10790				Fbxo16				Cmtm2a
Gins2				Ebp				Dnajc9
Gm16064				Acot11				Higd1a
I830077J02Rik				Usp39				Ndufv3
Timm9				2410137M14Rik				Copz1
Sfta2				Zfp958				Eef1akmt2
Gas8				Gm15561				Efcab6
Rbm8a				Twf2				Gm33651
Chn1os3				Eif2b4				Tmem9
Rrp15				Hes6				Ifitm2
Sergef				Prxl2b				Kcmf1
Poll				ENSMUSG00000120820				Rbis
Ss18l1				Snca				Cox17
Tmem60				Aco2				H2ac18
Atp5h				Gm48946				Gm38392
Lemd1				Hspa4				Gm26881
Atp6v1f				Srrd				Rflnb
Tubb4b-ps1				Figla				Gm31812
Bola1				Atf3				Gm42947
Gm47448				Gm11413				Gm7308
Gm12932				Zbtb7b				Fau
6330410L21Rik				Fut11				Gm3604
Dph3				Cct4				ENSMUSG00002076321
Psmf1				Gm18873				Gm12350
Nudt2				Rpl8				Phc1
Alad				Glrx5				Sirpb1c
A730082K24Rik				Gm13200				Gm41177
Rab4a				Gm16143				Mymx
Ncoa5				Ndufv1				Tceal9
Gm11474				Ephx2				Ndufa12-ps
Dbndd1				Orai1				Bnip5
Ndufb9				Smim7				Atp5l
Mrps21				Mlkl				Ftdc2
Rpf2				Gm12589				Mrps21
Gm44796				Supt5				Gm29759
Gm10637				Gm6252				Gm48629
A430035B10Rik				Gm14097				Gm30093
Pycrl				Eno1				Gm6807
Raet1d				Aldoa				Aip
Cdkn2aipnl				Ascc1				Vps9d1
Cox5b				Gm7658				Alox12
Ftdc1				Gm30692				Gtsf1l
Mettl7a3				Ces1d				Fiz1
Gmppa				Fbxo40				Rpl7a-ps5
Ncald				Gm49107				Gm8624
Gm14820				Acot7				Fkbp3
Cyb5d2				Ifi27				Gm36159
Dctn5				Fam210b				Haus1
Akr1b8				Snupn				Nrgn
Tmem120a				Dnajc17				Gtf2h5
Noc2l				9230117E06Rik				Cox7c
Gm48825				Gm27164				Spint5
Nedd8				Med17				Ccl25
Triap1				Sla2				Rab29
Timm13				Commd1				Gng2
Figla				Zkscan5				Rce1
Fam162b				Gm41414				Ndufb9
Arl6ip4				Gm20461				4933433G19Rik
Cenpx				Gm30725				9330102E08Rik
Gpx4-ps2				Gm13456				Gm26640
Rpl7a-ps11				Dgcr6				Styxl1
Rpl19-ps11				Ndufaf4				Zfand3
4930453L07Rik				Gm36642				Snx32
Gm26640				Lrrc51				Pdzd11
Nudt9				Dpcd				Igkv14-126
Mfng				Mtres1				Atp5e
Higd1a				Nhej1				Pip4p1
Tmed3				Rpl19-ps11				Gm4540
Gm16252				Noc4l				Vkorc1
Gadd45gip1				Pja1				Gm20305
Gm16341				Dhx16				Dpm2
1810010H24Rik				Gm24305				Atf4
Gm49729				Gm13597				Fbxl14
C430002N11Rik				Cpne9				Gm20275
Gm43970				Ntn4				Gm7618
D130020L05Rik				Ptprn2				Ccdc180
Uxt				Scnm1				9330159M07Rik
Gm32834				Trappc13				Rps3
Ndufs8				Ciao1				Gm48449
Tmsb15b2				Cyp2b23				Gm10247
Commd6				Ubxn1				Cib4
Mroh3				H2-D1				1700048M11Rik
2900009J06Rik				Sfi1				Qars
4930505N22Rik				Rpl36al				Dmp1
Gm38804				Duxbl1				Galk2
Nrg4				Meaf6				Sec22a
Ccdc124				Cenpm				Tmbim4
Gm30159				Gm21988				Zfp973
Ppp3cc				Spag7				Fam229b
Gm9776				Gmpr				Gm15459
Haus7				Gm9104				Pdcd2
Lage3				Gatd3a				Rpl17-ps4
Arf6				Mrpl55				Foxj3
Lect2				Gm11520				Timd4
4930568E12Rik				Rnase4				Hmga1
Rab38				Nono				Gm43409
Flcn				Gm13209				Ica1l
Cenpm				Thg1l				Nudt16l1
Gm15544				Ski				Hsph1
Mkks				Hvcn1				Gm31925
Tuba3a				Ldha				ENSMUSG00000120818
Eif3j1				Gm34045				Anxa1
Gm33055				Dnajc2				2410012E07Rik
Rnasek				Rnf125				Natd1
Cct3				Gm16252				2610307P16Rik
Gm28050				Dynlrb1				Hras
Tmem106a				Prkaa2				Rps27rt
2010109A12Rik				Gm9616				Gm8579
Kbtbd8os				1700015G11Rik				Usp49
Tcp1				Ercc1				Fzr1
Fbxw17				Ccdc124				Gm7931
Gm3924				1110020A21Rik				Gm12037
Idnk				Cct5				Prpsap1
Igfbp7				Sap18				2210417A02Rik
Adprm				Nr1h3				Pradc1
Smdt1				Gstm1				Myh2
Best2				ENSMUSG00000120436				Zscan12
Phb				Gm8828				Mrps36-ps2
Ccl25				Gm42397				Hdac8
Sdhaf1				Cr1l				Ctla2a
Pinlyp				Gm45901				4930558G05Rik
Gm41609				Hikeshi				Tpm4
Gm50378				Cltb				Sult2a1
Smim8				Mroh2b				Izumo1r
Mtmr9				Ctnnbl1				Snhg6
Eef1akmt4				Gm20507				Gm45672
Pomp				R3hcc1l				Rps25
Tbc1d7				Fkbp4				Tmc5
Timm17a				Gm16283				Gm29064
AW495222				Prss12				Flot1
Cox7c				Emg1				Nudt1
Mrpl13				Gm29992				Psenen
Smim20				Gm31616				Rabepk
Mrpl58				Cox20				Gm11659
Tmem116				Aptx				Lbp
Esr2				Lamb2				Cd5
1700025J12Rik				Rps27a-ps2				Inpp5k
Snx1				Tbc1d25				Gm27167
Gemin6				Rps21				Gm20234
Gm9017				Txndc2				Supt4b
Gm45040				Pex11g				Dynlt1b
Il2ra				Metap1d				Rras2
Xpo1				Fbxw10				Fam110c
Elof1				Awat2				Gm49755
Gins1				Mrps18a				Fbxw13
Gm11413				Mrpl50				Gm18015
Ndufaf8				Ddx20				Pcca
Fam207a				Rpp21				Iqcc
Prpf31				Txn1				Tent5b
Hmox2				Cfh				Phka2
6530413G14Rik				Ada				BC031181
Gstt4				Rpl7a-ps11				Faap20
Gm31834				Polr3k				Ssr4
Clybl				Preb				Polr2g
Ndufs5				Gm12251				Cst12
Gm29064				Uqcc2				AU019990
Gm7099				Gm50484				Cox7c-ps1
Mrps24				Tnfsf13os				Ell3
Tmem9				Mrps18c				Bag1
Cript				Snf8				9130023H24Rik
Kank4os				Tdrkh				Atp6ap1l
Mrpl51				Chn1os3				1700018B24Rik
Nubp2				Npffr2				Tex10
4921531P14Rik				Gm14270				Gm10029
Psmg3				Gtf2f2				Zfp938
Gm15414				Slc7a7				Bglap3
Atp5j				Usp4				Gm4956
Vps4a				Ankrd13a				Plekhh3
Reep2				Hdhd2				Snhg15
Cycs				Gm46120				Gm10357
Shf				Tsc2				Emc3
Gm17830				Pdpn				Nudt9
Spc24				Eno1b				Gm47465
Emc6				Rfc3				Grhpr
Ube2j1				Nol7				Myl9
Selenow				Ranbp3				Slc10a3
Gm5				Tmem267				Auh
Ndufb3				Akr7a5				Rpl27a
Gm10182				Unc80				1700122E12Rik
2610307P16Rik				Tnnc1				Cd320
4933413J09Rik				Ccdc167				Mios
Acd				Farsa				Tubb5
Acot13				Xlr3c				Defa-ps9
Calm2				Mrpl23				A530040E14Rik
Mymx				Plaat3				Krtcap2
Mrpl40				Map3k6				Gna13
Clec10a				Exoc7				Mrpl39
Rfxank				Gm44969				Borcs8
Gm17120				Fam126a				Tspyl1
D16Ertd519e				Hspa8				Gm10275
Rhoh				4930405A21Rik				Vbp1
Cox16				Fcer1g				Txndc12
Mlip				Gins1				Gm8129
C130032M10Rik				Hmgn1				Dnajb11
Spa17				Pfkm				Lrp10
Mrrf				Zfp963				Gm815
Gm10335				Ltc4s				Orc5
Gm42817				Gm9776				Skp1
Cmc1				Tmem11				Smap2
Eef1akmt2				Cav1				Dhfr
A530032D15Rik				Cox6a2				Gm47272
4833408A19Rik				Pramel22				Pigu
Natd1				Ube2f				Gm20570
Grhpr				Ccdc12				4933432K03Rik
Rabl3				Prkag2os1				Isg15
Etfb				Fam162a				Gm12191
Bag1				Casc1				Zbtb8os
Gm27246				Gm41609				Itm2b
2810025M15Rik				Gm14586				Atp5k
Noto				Eif1a				Mrpl30
Gm26877				Psmg4				1700001G11Rik
Rex1bd				Psap				1700016K05Rik
Gm32496				Gas8				Gm14288
Chchd6				1700021F07Rik				Gm3355
Gm14055				Tmem126b				Mdfi
Rida				Gm39465				Gm26877
Ino80c				Sfxn4				Gm2962
Mrps6				Slc38a9				Puf60
Tsr3				Mrm1				Slc9a3r1
Fam126a				Gm10182				Gm14055
Sgta				Gadl1				Ahsa2
Dmac1				Cycs				Gm10689
Cpsf4l				Trir				Wdr46
Oog4				Umodl1				BC004004
Kbtbd3				E330020D12Rik				Ercc3
Gm15962				Cyb5b				Otub2
1600002D24Rik				AA792892				Emc7
Tfe3				Gm5321				ENSMUSG00000120468
Ufd1				Hook3				Faf1
Gm34922				Use1				Tyw1
Mrps18c				Gm49224				Dalrd3
Nhp2				Dmac2l				Rpl36a-ps1
Ccdc60				Gm30409				Rpl38
Txndc12				Bola1				Gtf3c6
Gm16441				Ifi27l2a				Gm21814
Nol12				4930556G22Rik				Rec114
Tsacc				H2-Ke6				Msrb1
Ccdc105				4930447K03Rik				Cptp
Gatad1				Vti1b				Gm10221
Fam234a				Czib				Prkd1
Jtb				Gorasp2				Ddx51
Rnaset2b				Psma6				C130026I21Rik
Ftdc2				Mindy4				Gemin6
Gm10039				Rpl36a				Gm4567
Gm29992				Ppp1r7				Lix1l
Pfdn6				Mpeg1				Lzic
Gm16497				Rps15				Gpd1l
Ninj2				Tfpt				Ablim3
Ak8				Gckr				Ap2b1
Efcab2				Mrpl34				Sec11c
Rnf7				Gm36618				A930006K02Rik
Kctd6				Gm15772				Gm26569
Lrrc51				Decr1				Fbxo36
Pdpn				Apoe				Rfesd
Gm30301				Ccs				Ufc1
Uqcrq				Cyth2				Gm20395
Mrpl33				Agfg1				Fuca1
Gm15912				Gm26769				Gm14567
Rps16-ps2				Rps23				Rpl31
Gm50340				Elp2				Gm45875
Msrb1				Gm7550				Rps18-ps1
Gm31925				Mmachc				Smim9
Rpn2				Gm26559				Dnajc19
Dym				Malsu1				Armh4
Dhrs13				Tax1bp3				Rmdn3
Pex11b				Gm15903				Got2
Ccdc28b				Nipsnap1				8030443G20Rik
Hsph1				Med9os				Gm6938
2210016F16Rik				Ddx11				Lyrm2
Ighv1-46				Plrg1				Gm7591
Gm15283				4921531P14Rik				Ndufab1
Mpi				Gm8728				Gm44096
Ift46				Mup20				Gm36500
Prelp				Best2				4930467D21Rik
Pja1				Rps10				Smarcd2
9930038B18Rik				Hbq1a				Timm10
Tspan1				Tprg				Sirt6
Cdc42ep2				Gm4332				Gm48723
Hint3				Ccdc93				Gstt4
1700084F23Rik				Gm49719				Pdrg1
Chtop				Rpl18				Adss
Pitpna				Zpr1				Rimkla
Smarcb1				Mrpl2				Pold4
Nit1				Stxbp6				Ino80c
Gm14272				Gm26969				Gm31219
Ubb				Ssbp1				Uqcrh
Pyurf				Bend5				Me2
Ppp1r7				Naxd				Efcab2
Ubiad1				Gpr107				Actn3
Gm27167				4930431L21Rik				Tbcc
Dedd				Gm4501				Rps24
Cdk20				Gm47872				Gm32358
Tdrkh				Tomt				Sumo3
4933440J02Rik				Lect2				ENSMUSG00000121075
Mrpl55				Tefm				Mrpl20
Rps12-ps3				Gm10053				Akr1c19
Gm32983				Igfbp7				2900009J06Rik
Ftsj1				Gm49967				Gm45941
Chic2				Hsd3b7				Fkbp7
Spata21				Cpsf4l				Nme6
Sh3bgrl3				Pla2g4d				Phf23
Psmc2				Clec2f				Gm49594
Bloc1s2				Gm49891				AU021063
Gng12				Treml2				Pfn2
Cdk5rap3				Rpl6				Tmem29
Ttc39a				Klhdc10				Gm30567
Cotl1				Gm47532				Pgpep1
Chchd5				Gtpbp8				Gm36738
Spn-ps				Thyn1				Chaf1a
4930563H07Rik				Gm46522				Fis1
G6pc3				Cisd3				Arf6
Tspan8				Zkscan17				Itga2b
Ccdc180				Alad				Prdx2-ps1
Htra4				Slamf9				Mif
Aimp2				Tmem167				Trpm4
Ptcd2				Nufip1				Gm48772
Gm49735				Mprip				Ptrhd1
Mrpl34				Gm15767				Acsm4
Zfp956				S100a11				Glrx
Gm44442				Gpank1				Tnnc2
Atg7				Gm19013				Gm19705
Pafah1b3				Zkscan14				Coa5
Psmc4				Gm11423				4930518J21Rik
Gm13191				Pcmt1				Runx2os1
Ippk				Kyat3				Cfc1
Gm47919				Psme2				Pdcd5-ps
Oog2				Rnasek				Trak2
Gm42591				Rhoh				4933406G16Rik
Rpl38-ps2				Bcar3				ENSMUSG00000120882
Katnal2				1700010D01Rik				Fem1b
Adamts3				Slc20a2				Gm12126
Gm46401				Mrpl49				Tspan13
Fbxo17				Gins2				Gm49711
Nmu				Tmx2				Gng12
Supt5				Izumo4				Gm9435
Ndufa7				Polb				Mettl7a3
Gm30790				Lamtor5				Tex30
4930453N24Rik				Gm11476				Ccdc92
Sec24c				Gm48093				Chchd3
Gm19696				Gm16477				Gm11771
Gm47186				Abcd3				Gm34066
Rdh5				Supt3				Apol11b
Zfp296				Mrpl15				Caln1
Uchl1				Nup43				Commd9
Gm5624				Nt5c3				Gm6083
Gm5436				Rpl7a-ps8				Gm26670
Entpd6				Gm14411				Ssh1
Acte1				Thap4				ENSMUSG00000120771
Gm20443				Gm25679				Ndufa12
Actg2				Ftsj3				4930481B07Rik
Msmp				Clta				Rps29
Rpl4				3110045C21Rik				Epp13
BB557941				Clpp				Naa12
Pih1d1				Gm14403				Mnd1
Pet100				Eif1ax				Pramel33
Klhdc3				Gm20531				Esr2
Tmem151a				Kif17				Efcab5
Hes6				Cript				Orc2
Izumo1r				Timm17a				Lage3
Gm44196				Pex11b				4632433K11Rik
9230020A06Rik				Gm28387				Cdk7
Ttc12				Gm45587				Rpl38-ps2
1700048M11Rik				Mylpf				1810010H24Rik
Slc2a1				Cdc42ep2				Gm49857
Slc4a8				Ptges3l				Rab38
Pop5				Lrrfip2				F730016J06Rik
Rpp21				Fam71d				Gm12522
Rflnb				Adrm1				Sf3b2
Serpinb6a				Mon1a				Gm45757
Hint1				Gm47186				Actr8
Cenpl				2500002B13Rik				B020014A21Rik
Phpt1				Gm47918				Gm48648
Zwint				4933431G14Rik				Gm12764
Ier3ip1				Gm6272				Letm1
Ooep				Tmem60				Tnfsf13
Mrps12				Lonp1				Atp5g3
Paip2				Gm16419				Pusl1
1700018B08Rik				Dstn				Gm29016
Snhg1				Vdac3				Gm7666
Cnih1				Trim39				Rpl28-ps3
Pkm				Znhit2				Cpn1
3110040N11Rik				Cmtm2b				Gnptg
Sap18				Sart1				B230369F24Rik
Gnb1l				Ogdhl				Pmf1
Gm20442				Pop4				Acte1
Mrps28				Ccpg1os				Fmnl3
Reep5				Gm2446				Gm26754
Cops5				H2az2				Gm42880
Gng3				Gm14322				Gm27241
Gm7825				Uck2				Gm14305
Aptx				Trim27				Gm15915
Mrps17				BC048602				Gm8054
Th				Cp				Gm30124
Ufc1				Ccdc105				Dynlt1a
A830036E02Rik				Rps6-ps4				Scamp3
Gm11659				Ergic1				ENSMUSG00000121070
Dynlrb1				Gm48940				Gm17114
Yipf3				Mecr				A1bg
Gm15691				Gm43837				Haspin
Coq9				Rps11				Katnal2
Gm15561				Gm9535				Ltbp2
Rpl27a				Rpl21				Bspry
Arfrp1				Gm5				Slc44a3
Timd4				Zfp653				Gm50335
Rpl14				Rpl15				Bms1
Aurkaip1				Rdh11				Gm47923
Parl				Th				ENSMUSG00000120441
Dnajc5g				Gm8226				Rida
Tfpt				E430024P14Rik				Sult2a4
Gm4134				Gm9850				Alg3
Gnptg				Dcaf13				Ndufs6b
Epp13				Acd				Rpl11
Mrpl27				Ndufs8				BC028528
Gm3143				Zfp296				Gm15500
Ube2f				Ldhc				Arrdc1
Rps19				Fam210a				1700029F12Rik
Eif2b2				Prdx5				Atp5a1
Etfrf1				C430002N11Rik				Coq9
Fgf8				Smarcb1				Gm29137
1700029F12Rik				Rubcnl				Gm15884
Dusp19				Rnaseh2a				Gm29538
Gm30198				Gm28913				Gm13772
Car9				Gm12932				Lamp1
Inafm1				Gm17830				Rsph3b
Pacrg				Sgf29				Sptssb
Cd5				Raet1d				Glra4
Mus81				Park7				Gm4754
Abhd5				Lbx2				Cotl1
Eef1akmt1				Chtop				Tex45
Dad1				Otulin				Lrrc14
Ucp2				Ubb				Gdpd3
Gm27164				Arhgap20os				Pdzph1
Uqcc1				Gm44691				Ctsb
Ppp2ca				Wwp2				Gm10364
Mrto4-ps1				Gc				Slc11a2
Mmp2				Hexim2				Fgd3
Agpat2				Gm34333				Slc38a8
Cltb				Gm43650				Commd4
Mtx1				Mrps25				Sec23ip
Emc7				Ndufa8				ENSMUSG00000120735
Klhdc10				Aqp1				Gm12863
Gm5619				Gm18903				Gm44009
Syngr4				Fgf8				Rfxank
Gm13384				S100a1				Lmod3
Gsta4				Mrpl40				Gm9844
Pdrg1				Gm42591				Pxmp4
Wwtr1				Flad1				Rnf207
Gm2479				Ebi3
Fau				Ptcd2
Kyat3				Rpl28
2010110K18Rik				Creb3
Gm38093				Atp5j2
Tcn2				Styk1
Zdhhc17				Ttll10
Nkrf				Gm47350
Endod1				BC005624
1700007J10Rik				Rps18-ps5
Dnlz				Fermt3
Ndufa6				Acaa2
Stxbp6				Cyb561d2
Tmem256				Abcb4
Rpl10				H1f2
Limd2				Phb
Sla2				Gm15536
Rpl14-ps1				Atraid
Rps13-ps1				Gm36431
Fdps				Dydc2
Psmc5				2700062C07Rik
Psmb5				Rnf181
Gstk1				Fra10ac1
9130023H24Rik				Slc10a4-ps
Svopl				Ccdc27
Isoc2b				Gm30018
Mrps18b				Lypd9
Gm31645				Cpt1b
Rpl3-ps1				Gm16548
Ndufa8				Serpina7
Ano10				Akr1a1
Gm42884				Hmox2
Fbxo16				Ndufs3
Gm5776				4930435F18Rik
2700097O09Rik				Ston1
Polb				Gm14139
Car10				Spry1
Gm49622				Lcmt2
Ptges3l				Ttc23l
Kctd10				Stx5a
Ndufc2				Pacrg
C430014B12Rik				Etfb
Dynlt1b				Clu
Timmdc1				Eif4h
Rps27rt				Cage1
Det1				Yju2
Sptssb				B4galt4
D630033O11Rik				Alkbh7
Rpl31				Gm5049
Gm48050				Ncoa5
Ogfod3				Slc22a30
Agfg1				Oscp1
Gm48902				Iqcf1
Rras2				Atp5o
Phf5a				Gm14820
Rpl30-ps10				Ddx28
Nudcd2				Atg101
Mrpl24				Zfp14
Clec12a				1700021J08Rik
Chchd1				BC055324
Phkg1				Lrcol1
Styk1				Zyx
Lyplal1				Eif4a3
Gm16433				Ccdc113
Borcs8				F8a
Cmc2				Rgs10
Zfas1				Ttc41
Rpl15				Esd
Snhg6				Tpm1
Gm42067				Rhbdf1
Polrmt				Ppie
Tpmt				Pfdn6
Gm48757				Hexa
Ska1				Bckdha
4930467D21Rik				Oip5os1
Tmem14c				Rnf212b
Speer5-ps1				Gm30198
Eif2b4				U2af1l4
A230072C01Rik				Eola1
Mea1				Pik3ip1
Ddx56				Mb
Lmna				Txnl4a
Nhej1				Gm49396
Ndufb10				Hps6
Mgmt				E030030I06Rik
Gm13990				Gm36457
Gtf2h5				Rps4x
Fancl				Cdca7l
Cops7a				Clec1b
Atraid				Dnajc5g
Dnajb11				Zar1l
Gpr137b-ps				Uqcrc1
Hexim2				Myh6
Gm16096				Gm43732
2310011J03Rik				ENSMUSG00000119994
Mif				Gm48656
Uqcrfs1				Gm8355
Rpl21-ps8				Cox5b
Fam118b				Ube2l6
Aig1				Ankrd1
Aph1c				Sdhaf1
Gpr1				ENSMUSG00000120786
Gm28578				Rpl3
Rpl18				ENSMUSG00000120532
Lyrm1				Dglucy
Lhfpl1				Rps9
Atp5k-ps2				Supt20
Mcm6				Trim62
Tex26				Gm15427
Ccdc58				Fau-ps2
Use1				Gm44613
Zkscan5				Ttc39a
Apoo				Cnst
Gm40614				Henmt1
Dap3				0610040F04Rik
Ocm				Elovl1
Gm31378				Pnrc1
Fcf1				AI463170
Gm29284				1810044D09Rik
Pxmp4				Sap30bp
Fam210b				Gm16196
Fdft1				ENSMUSG00002076889
Nme6				Tnni3
Atp6v0c-ps2				Zfpl1
Pdzd11				Drg2
Atp5j2				Gm14409
Stmn1				Zbtb32
Pak1				Phgdh
Prss44				Ska1
Rfesd				Pus3
Gm47456				Cebpa
Gm42945				Vmn1r139
Sap30bp				Gm44850
Tspan33				Kcnj13
Med28				ENSMUSG00000121176
Cox7b				Ssx9
Gm47918				Gm33044
Mrps33				Fbxw26
Otoa				Arhgef3
Rpl8				Igtp
Lsm6				Mtrf1
Gm7525				Spc25
Ube2g1				Gm49673
Slc10a4				Zmpste24
Timm10b				Tti2
Pgs1				Slc2a1
Gm42952				Myl2
Mrpl17				Hp
Rpl23a-ps3				Rpa2
Mtres1				Gypa
Dnajc19				Ngdn
Ccdc3				Gmpr2
Nipsnap1				Nxf1
Gosr1				Gm13990
Pde6d				Pyurf
Scamp5				Snhg20
Mrpl28				Nudc-ps1
Pip4p1				Slc25a37
Park7				Med29
Gm35208				Thrsp
Prdx2				Olfr1198
Gtf3c6				Anxa5
Hmgn1				1010001B22Rik
Gmpr				Ube2v1
Clpb				Nxn
Armc12				Phb2
Mrpl49				Rbm17
Lzic				Mgst1
4930556J24Rik				Adsl
Fam124b				Gm43188
A930031H19Rik				Ndufv2
Pithd1				Ipmk
Mas1				Gm14549
Ccl2				Pycrl
Xlr3b				Tmem251
BC004004				Etfrf1
Xdh				Gm6863
Apoo-ps				Ndufaf5
9430021M05Rik				Ranbp1
Mok				Hspb3
B2m				Ccdc58
Slc9a3r1				Dkk1
Surf1				9230102K24Rik
Grpel1				Echdc3
Gm14567				Ccdc175
Gm15427				Ngp
Mbip				Cyb5a
Xlr3a				Ube2q1
Mto1				Gm49383
Gm43348				Nelfe
Psma3				Clybl
Gm15389				Lrrc8a
Ldhc				4930519G04Rik
Rnaset2a				Rps23-ps2
Cyp2j12				Osgin1
Arrdc1				Ftdc1
Gm9519				Gm30570
Czib				Gm4767
Gm30570				Mcts1
Slc7a7				Gm43303
2500002B13Rik				Ppp2r3c
Gm31678				Gm32496
Lmo3				Arpp19
Nif3l1				Slirp
Oca2				Ccdc83
Gm49064				Mcemp1
Ly96				Fam3d
Nr2c2ap				Nat8f2
Gm10553				Gm30906
Rpl12				Dnajb9
Gm26969				Gm13370
Fuca1				Ccl27a
Cope				Gm37623
Gm12718				Rab21
Atp8a2				Rpl35
Lix1l				Gm44796
Atp6v1g1				Mrpl22
Tmem41b				Gm44621
Vac14				Tufm
BC055324				Ucp2
Gm8355				Ccnh
Rps23-ps1				Rps18
Atp5g2				Gm31739
Slirp				ENSMUSG00000120605
Gm11426				Fbxl17
Cyp2b13				Cox8b
Trappc8				Mrpl46
Atp5g1				Gm47966
Pttg1ip				4930547E08Rik
Pvt1				Vmn1r130
Gm4632				Gm20758
Polr2g				Rfpl4b
Gm12522				Spout1
Rph3al				Uqcc3
Ermard				Ywhaq
Eloc				Snrpa
Ctsb				Mok
Reg3d				Pagr1a
Gm34586				Gm8075
Rce1				Def6
Lamp1				Slc7a9
Tmem167				Abhd5
Stx5a				Thap1
Supt4a				Nat9
Ubxn2a				Eif3d
Drg1				Rpl12
Serp1				Gm10046
A430093F15Rik				Rpl21-ps8
Psmd10				Gm15083
Ccdc107				Usp5
Gm19705				Ncald
Gm48677				Cbr1
Gm48762				Ywhah
Rubcnl				Aadac
Aldh5a1				Gm21762
Arpp19				Cfd
Umps				Polr2k
Hax1				Nod2
1700018B24Rik				Psmc1
Hikeshi				Pih1d1
Dtnb				Vamp9
4921536K21Rik				Fdps
Tmx2				Rpl17-ps10
Micos13				Ppp1r14d
Smap2				Ubxn2b
Rab21				Gm40617
Psmd14				Mrpl51
Rps7				Ak3
Esrp1				Polr1h
1700022N22Rik				Gm13058
Atp5pb				Gm16098
Il1r2				Rpl17-ps5
Dalrd3				Gm15216
Atp5l				Gosr1
1700021F07Rik				Ckmt2
Jpt1				Mpp1
Wdr74				Rpl19
Lrrc59				Rhd
Gm5401				Gm13191
Chchd2				Psmg3
Sra1				Gm2991
Lin37
Gm20512
A430028G04Rik
Dctn2
Gm47872
Rps29
Kcmf1
Cpne9
Ddx39b
Coa5
Cyth2
Pdzph1
Rpl36a
Gpd1l
Tigar
Abcb6
Cox19
Glrx
Gm48648
Gm10552
Tomm7
Rps9
Lrrc36
Galnt6os
Chadl
Dppa5a
Gm31816
Dusp12
Gm3089
Mcm5
Med29
Per3
Ssx9
Rpl19
Cirbp
Acyp1
Poc1a
Fkbp6
Gm42947
Eif6
Serhl
Sar1a
Igbp1
Rpp30
Vamp8
Strada
Mindy4
Gm15915
Chchd7
Gm43269
Faf1
Nudc-ps1
Arhgap20os
Gm10136
Bnip1
Bckdhb
Pigl
Gm19784
Inpp5k
Rps13
Tarbp2
Gm20234
Mfsd2a
Me2
Platr14
Rpl17
Usp39
1700028I16Rik
Cela1
Prmt3
Fam162a
Gm10297
Malat1
Ndufb5
Manf
Zp2
Zp4-ps
Ndufs4
Phc1
Prkaa2
Gm6863
Henmt1
Mrpl11
Dhdds
Pip4p2
Snap47
Ms4a6d
Aamdc
Uqcrb
Fra10ac1
Tubd1
Mtmr2
Emc3
Rpl17-ps5
Znrd2
Eipr1
Tmem199
Gstm6
Smarcd2
Nup43
Imp4
Gosr2
Fh1
Tyms
Gm13481
Tmem29
Spcs1
Prkd1
Psme2b
Ostf1
Tnfsf13os
Aadac
Gpi1
Agr3
Eif4e
Timm10
Il17rb
Polr3k
Sp140
Gm31219
Gm1587
Tmc5
Gm14271
Gm28387
Jazf1
Foxr1
Fem1b
Gm15459
Cd320
Sumo3
A530040E14Rik
Tex30
Rsph3b
Cyp2c29
Rnf181
Septin2
Abitram
Gm6416
Rnf125
2700054A10Rik
Dera
Jam2
Psmb1
Pex7
Hba-a2
Hba-a1
Slc25a37
Alas2
Hbb-bt
Gm45553
2310015A16Rik
Ctla2a
Gng11
Ecm1
Flna
Car2
Ctla2b
Apol11b
Ppbp
Nrgn
Myl9
Itga2b
Gm45169
Gm15536
Esp4
Gm4332
Gm8566
3300002A11Rik
Gm4956
Rpl9
Gm6170
Psme2
Gm2564
Gm13772
Spata16
Gm4501
Rps12-ps9
Gm17491
ENSMUSG00000120532
A430073D23Rik
Vtn
Gm26377
Srp54a
Cldn10
4930477N07Rik
Dcpp2
Rpl13a
Gm8253
[truncated: 931 more rows]
