# Supplementary material for: ALKBH5 controls the meiosis-coupled mRNA clearance in oocytes by removing the N 6-methyladenosine methylation
Source: Nat Commun. 2023 Oct 17;14:6532. doi: 10.1038/s41467-023-42302-6 (PMC10582257; doi:10.1038/s41467-023-42302-6)
Supplement: Supplementary file 8 — Supplementary Data 5 [file 41467_2023_42302_MOESM8_ESM.xlsx]

## Sheet: Supplementary Data 5
Supplementary Data 5: Gene list for GMD genes
Gm3183
Ube2l3
Gm14305
Ttll10
Slamf7
Gm14410
Gm3604
Gm14418
Gm14409
Unc80
Pir
Gm14325
Setd4
Mrps11
Gm2004
Zfp930
Otud5
Gm14401
Ndufv3
Rhox8
Gm14295
Glt1d1
Fcgr1
Otub2
Keg1
Pdcd5
Dnpep
T2
Myh2
Spock1
Mon1a
Gimap5
Myg1
Acat2
Aven
Tmcc2
Tpm2
Lonrf3
Fkbp3
Cage1
Gsta2
Ipmk
Tpm4
Zfp653
Gmpr2
Ddx58
Ubxn6
Ccdc136
Gm14444
Dnajc2
Pik3ip1
Tagap
Lsm3
Pdlim2
4930548H24Rik
Mob2
Gja4
Ube2v1
Naca
Crb1
Scd3
Armh4
Ess2
Pcca
Chaf1a
Bspry
Rsph3a
Rbis
Adrm1
Ncbp3
Mipol1
Trim71
Rit1
Fbxl13
Derl3
Auh
AA792892
Rpl35
Fam187b
Zfand3
Ccdc12
Aopep
Paf1
Mterf4
Cfap36
Immp2l
Hivep3
Tubb4b
Cacnb2
1810009A15Rik
Ddx27
Ubxn1
Ildr1
Taf6l
Tk1
Cd72
Sart3
Efcab5
1110032A03Rik
Cdkn3
Thumpd3
Faxc
Vps9d1
Ston2
Zfp839
Mrto4
Ss18l2
Gm6614
Scnm1
Iah1
Foxj3
Bms1
Tex10
Srrd
Lrpap1
Map3k6
Dhx16
Puf60
Zfp593
Stx18
Stx8
Clta
Xrcc3
Rec114
Shisa8
Dnajc17
Ywhaq
Fth1
Zkscan17
Lypd3
Rps25
Rnf185
Dscam
Anxa2
Dusp2
Synpo
Mrpl14
Thap11
Coq3
Usp47
Glra4
Birc5
Thyn1
Glrx5
Hook3
Haspin
Lman2l
Pank2
Htra1
Zfp969
Gm6205
A630089N07Rik
Pqbp1
Nfyc
Actg1
Malrd1
Mrpl35
Alg9
Lrpprc
Pcnx4
Dnm3
Nrd1
Haus1
Rogdi
Rpl13
Meikin
Echdc3
Ndufb7
Letm1
Ndufs6
Gm15446
Mrs2
Rmdn3
Rpl37
Bcar3
Zyx
Rab5if
Rpl5
Polr3h
Prmt7
Ccdc175
Chaf1b
Capns1
Snx32
Zfand2b
Rcl1
Htatip2
Bax
Rgs10
Rbm10
Lrp10
Mrpl4
Suds3
Tsnax
Emc8
Sh3glb2
Amz2
Sipa1l3
Dnajc9
Nosip
Cnst
Snx15
Ubc
Slc6a20a
Btrc
Mkrn1
Mios
Mydgf
Wee1
Mzt2
Rpl21
Chmp2a
Zfyve19
H2-Ke6
Hpd
Dynlt1a
Sirpb1a
Gm4567
Dnajc30
Pcmt1
Acot7
Thap4
Eps15l1
2310033P09Rik
Asgr2
Mrps22
Ogdhl
Pigs
Asnsd1
Drap1
Gnb5
Pard6a
Rtcb
Plagl1
Psmc3ip
Rpl10a
Mtrf1
Rpl23a
Hspa4
Rps10
Rrp1
Igsf23
Gorasp2
Rps24
Mlycd
Pcyox1
Sirpb1b
Esrrb
Wdr73
Dctn6
Psen1
Rps27
Abhd12
Slc25a35
Tomt
Ftsj3
Pfn1
Tefm
Malsu1
Tmem114
Ddx41
Coq6
Mep1b
Fis1
Mical3
Lamb2
Nat9
Nr1d1
Eif4e2
Dcaf13
Mars1
Tgfb3
Krtcap3
Tfap2e
Sipa1
Dnajc18
Tekt4
Cr1l
Rpa2
Ndufaf3
Arhgef16
Clns1a
Ddx51
Ankrd36
Aip
Wwp2
Gfra1
Mbl2
Pradc1
Cops6
Prdx5
Tubb6
Fbxo36
Dnaja3
Nelfe
Fzr1
Fbxw21
Tamm41
Phka2
Fadd
Ercc1
Nthl1
Mepce
Rps2
F8a
Atmin
Ergic3
Rps23
Lclat1
Scamp3
Mrnip
Phb2
Tsga10ip
Flot1
Dgcr6
Stn1
Kat8
Afp
Usp5
Gm14322
Actr8
Skap1
Eef1d
Rfc2
Trim43c
Gga3
Gm4779
Ubxn8
Get4
Ddrgk1
Ube2a
H2-Oa
Emc4
Zbtb8os
Trappc4
Rapgef1
Pex16
Bap1
Zar1l
Gm2042
Tex264
Sptlc2
Rnf207
Mprip
Meaf6
Ppp2r3c
Rnf40
Tomm20
Polr2e
Xrcc1
Tyw1
Usp30
Tnip1
Cd9
Trak2
Bag4
Chchd3
Pdzk1
Gid4
Ndufab1
Ddx11
Lonp2
Eif3b
Commd1
Mrpl23
Pdhx
Pstpip1
Tufm
Hgsnat
Ubac1
Sgf29
Slco4a1
Mrps35
Actn3
Hagh
Zmat5
Tbc1d25
Tuba4a
Dhrs3
Sec23ip
Arhgef3
Phf7
Nsdhl
F2
Ggt1
Anapc15
Nsfl1c
Ccnd2
Fbp1
Cfl2
A1bg
Gm29797
Rfc3
Cnot10
Pfn2
Magi1
Ndufa2
Lonp1
Gm815
Idh3g
Krtcap2
Cdk7
Dnajc24
Ubxn2b
Wdr46
Fgd3
Capzb
Ap4e1
Disp1
Hddc2
Polr2i
Sf3b2
Snai3
Plekhm1
C130026I21Rik
Cacng4
Timm50
Polr1c
Twf2
Aatf
Sdhb
Oog1
6430548M08Rik
Dhfr
Ift22
Mrps27
Supt20
Ahcy
Commd9
Albfm1
Pabpc1l
Dnajc15
Raver2
Bmp6
Mrps18a
Mpc2
Ndufb11
Dis3l
Nkd1
Ndufc1
Ppp2r2b
Ercc3
Urod
Dmap1
Lrrfip2
Ada
Ssbp1
Pga5
Kif17
Trim27
Syce2
Mrpl30
Gpn1
Zbtb32
Cfap45
Ccdc93
Adck2
Psmd5
Smim9
Prpsap1
Itgb1bp1
Dpep3
Impdh2
Ska3
Hsd17b10
Trmo
Tbc1d10b
Fam50a
Cpa2
Lama4
Ciao1
Ranbp3
Polr1e
Abcb4
Lypd6
Cct5
Eif4h
Zfpl1
Dppa4
Pmm1
Nop9
Rps6
Cbr1
Eif3m
Gars
Ntpcr
Mrpl15
Preb
Copg1
Tmem267
Poldip3
Atp5a1
Senp3
Nek3
Ybx3
Efcab6
Tmem126a
Rab3b
Anxa5
Tor1a
Txndc9
Psmc3
Eri3
Ecsit
Akr7a5
Rufy1
Metap1d
Mrpl39
Dscc1
Sec11c
Mrpl50
Ndufaf5
Serpinb12
Got2
Cyp2b23
Tpi1
Slc15a4
Pdcd2
Awat2
Ppp2r5d
Mthfd1
Foxm1
Ahsa2
Spc25
Adss
Ube2q1
Slc6a4
Thap1
Enox1
Rpl11
Umodl1
Ccdc201
Cst3
Qars
Flad1
Anapc2
Vdac3
Nploc4
Chrnd
Tomm40
Tmem106c
Rps21
Ago2
Sil1
Ap2b1
Rps3
Itgb3bp
B4galt4
Atp6v0d1
Atf4
Ptpn6
C8b
Rpp14
Cand1
Tspan31
Ica1l
Ccnh
Eif1ax
Rpl7
Ell2
Mrpl52
Haus3
Eif3h
Prkaa1
Mocos
Ndufaf7
Lancl1
Kif9
Rasa4
Fbxw27
Snf8
Fam229b
Rpl34
Ddx20
Amn1
Prorp
Rars2
Ndufs3
Sucla2
Orc2
Snapc3
Cnpy2
Mrpl38
Eif4b
Polr3c
Ctnnbl1
Tacc3
Eef1a1
Nxn
Znhit3
Ppp1r14d
Dpm2
Arl4a
2410012E07Rik
Marchf11
Phf23
Gm18015
Gm41492
Gm16499
Gm10132
4930458A03Rik
Kcnj13
Gm43122
Gm44850
Creb3
S100a11
H2ac18
Gm4558
Rybp-ps
Hddc3
Fut8
Tmem126b
AV099323
Irf3
Ccpg1os
Fbxl17
C630043F03Rik
Ndufb2
Gm45903
Gm9535
Tmem251
Gm30504
Gm48940
Slc44a3
Dph5
C130074G19Rik
Rps6-ps1
Vps33b
0610040B10Rik
Gm14664
Dynll1
4930556J02Rik
Gm3302
Gm9435
Sec22a
Med26
Igf1os
Gm9844
Dcdc2c
Gm47966
Snapc5
Chp2
Pin1rt1
Gm47354
4732491K20Rik
Rap2b
Hps6
2210404E10Rik
Gm45282
Gm42468
E230016K23Rik
Gm20646
Ccdc83
Rpl36al
Gm29687
Gspt2
Mrpl54
Zkscan14
Gm14288
Bcdin3d
Gm49857
Gemin7
Gm4566
Gm6083
Hdac8
Nupr1
Gm50240
Gbx2
Gm4862
Elobl
Gm49719
Gm37623
Gm13058
Ddx28
1700093K21Rik
Tmem11
4930556L07Rik
Tbcc
Zscan12
1810055G02Rik
Gm36500
4930519G04Rik
Runx2os1
Gm12100
Ccl27a
Gm48877
Htr5a
Gpr19
1700116B05Rik
Gm49755
Gm12454
Gm30124
Zfp932
Txndc2
Gm14102
Gm26910
Dmp1
Gm27232
Ube2v2
Med8
Gm15486
Gm39465
Gm48704
Rybp
9230102K24Rik
Gm7970
Mdfi
2210417A02Rik
Atpif1
Cdr2
Gm6252
Hp
4930405A21Rik
Smim19
Rhno1
Ebi3
Fam32a
Tmsb10
Usp49
Kctd14
Gm49284
Rpl37rt
4930500H12Rik
Gm30008
Wnk4
0610012G03Rik
Sri
Gm14671
Gm34333
Pot1b
Plekhh3
Timm8a1
Gm8075
Ndufa12
Gm16249
2010320M18Rik
Gm8609
BC048602
Slco1a5
Gm11221
Rapsn
Gna13
2210406O10Rik
Myocos
Gm44939
Slc11a2
Rps18-ps5
Gm2788
Gm6367
Iqcc
Gm8579
Tnip3
Pop4
Fbxl12
Pigyl
4931403E22Rik
Gm48656
Gm20395
Pdzrn3
Thap7
Gm31812
Paqr5
Gm19434
Rpl29
BC039966
Gm49587
Gm26559
1700123M08Rik
Gm12120
4930429D17Rik
Gm33370
Platr9
Gm4489
Tent5b
Fam110c
Rimkla
Gm12962
Uck2
Zbtb2
Adcy10
Ube2d-ps
2610306M01Rik
Pin4
Pagr1a
Gm7308
Cox20
Tspyl1
Ighg3
Mrap
Chdh
Mrpl41
Gm36860
Gm30239
Gm26569
Gm10250
Prss12
4930579H20Rik
Caln1
Lrrc14
Gm14097
Prm2
Pgpep1
Gm20548
Ybx2
Gata1
Rnf113a1
Knstrn
Zfp938
Gm50484
Gm45587
Elf3
F730016J06Rik
Dnajb2
2010204K13Rik
E330014E10Rik
Trmt12
Trappc5
Gm48093
4930558C23Rik
Tnni3
Gm47923
Creg1
Lmod3
Mcee
Fbxo40
Fam107b
Ywhah
Rpl36a-ps3
Rpp25l
Gm42980
Gm18629
Plac8
Pnrc1
Gm12126
Rps19bp1
Trim62
E330012B07Rik
Fut11
Gm8624
Ccdc42os
Cptp
Gm6286
Dnajc14
Lyrm2
Oser1
Mrpl16
Mms19
A930006K02Rik
2700062C07Rik
Cox17
Tac1
4930556G22Rik
Dmbt1
Gm48893
Gm17994
7530414M10Rik
Trim15
Gm14167
Gm5134
Otulin
Gm30551
Gm49967
Tk2
Gm38064
1700010D01Rik
Coa4
1700025F24Rik
Iqcf5
Rasl2-9
Copz2
Polr1d
Fbxw10
Gm28913
Gm49891
Ddit3
AI463170
Gm30093
Fmc1
Hrob
2610037D02Rik
Gm44621
Med7
4930481B07Rik
Slc38a8
AU021063
Ccdc189
Rab3ip
Dydc2
Cyp4a14
Armc7
Dph7
Chid1
Lsm10
Gm29016
Ubb-ps
Ndufb4
Cfap58
Pop7
Gm5434
Gm41177
Avpi1
Ahdc1
8030443G20Rik
Npffr2
Oip5os1
4833405L11Rik
Edf1
B020014A21Rik
Gm37090
Ptrhd1
Ighg1
Bglap3
D11Wsu47e
0610040F04Rik
AU019990
Nfil3
Crcp
Poln
Gm32914
Mb21d2
Phkg2
Rpl17-ps3
9430065F17Rik
Gm33056
Gpank1
Rbm4
Gm34045
Mrps25
A430005L14Rik
Dnajb1
4933416M07Rik
Gm5049
Cdpf1
Gm49870
Fbxl14
Mettl23
Uqcrh
Ino80e
Gm7073
Caml
Zfp592
Trir
Gm10364
Commd4
Ltbp2
Cmklr1
Fiz1
Gm10275
Gm27241
0610009B22Rik
Cyb561d2
Gm50214
Gm12338
Gm46658
Mdp1
Hdhd2
2610017A05Rik
B4gat1
Gm14635
Atpsckmt
Gm32939
1110020A21Rik
Ccdc92
C1qb
Mrpl46
Ccs
Gm45672
Hras
Gm16283
Prkrip1
Cd180
Gm35438
Dynll2
AA645442
Gm5475
Ssh1
Faap20
Rpl38
Elovl1
Alox12
Ccdc27
Rpl7a-ps8
9330102E08Rik
Szrd1
Gm8325
Gm35611
Gm49107
Gm50056
Gm10689
4930470P17Rik
Gm12420
Tusc2
Lct
Gm36431
Nt5m
Mul1
Nudc
Gm50412
Acy3
Gm50333
Mnd1
Sart1
Fmnl3
H2ax
Usp4
Rpl18a
1700015G11Rik
Coa7
Sox15
Trpt1
Kxd1
Gm20541
Pmf1
Gm49711
Atp5md
Lyrm9
Gm17163
1700012A03Rik
Gm29759
Gm47926
Gm13398
Rpl7a-ps5
2210418O10Rik
Bola2
Glo1
4930435F18Rik
Atg101
Mrps7
Rdh11
Naa11
Ssr4
Tgm4
9830004L10Rik
Gm45875
Gm15511
Clpp
Slc38a9
Ssr1
Fkbp2
Gm43769
Ube2b
Arl2
Oas1f
Gm44009
Net1
Gm32635
Ablim3
Saysd1
Gm44613
Eif2d
Josd2
Gm19439
Zbtb9
Bend5
4930452G13Rik
Sdhaf3
Gm47272
Uqcr10
Nmral1
Cops2
Gm8797
Alg11
Gm6091
Gfer
9430041J12Rik
Ptrh2
Chst7
Gm17950
Nr1i2
Desi1
Gm15500
2810002D19Rik
Trmt5
D8Ertd738e
4930566F21Rik
Nudt1
Gm30725
Gm30567
Gm14139
Ttll11
Zfp933
Gm10053
Gm10790
Gins2
Gm16064
I830077J02Rik
Timm9
Sfta2
Gas8
Rbm8a
Chn1os3
Rrp15
Sergef
Poll
Ss18l1
Tmem60
Atp5h
Lemd1
Atp6v1f
Tubb4b-ps1
Bola1
Gm47448
Gm12932
6330410L21Rik
Dph3
Psmf1
Nudt2
Alad
A730082K24Rik
Rab4a
Ncoa5
Gm11474
Dbndd1
Ndufb9
Mrps21
Rpf2
Gm44796
Gm10637
A430035B10Rik
Pycrl
Raet1d
Cdkn2aipnl
Cox5b
Ftdc1
Mettl7a3
Gmppa
Ncald
Gm14820
Cyb5d2
Dctn5
Akr1b8
Tmem120a
Noc2l
Gm48825
Nedd8
Triap1
Timm13
Figla
Fam162b
Arl6ip4
Cenpx
Gpx4-ps2
Rpl7a-ps11
Rpl19-ps11
4930453L07Rik
Gm26640
Nudt9
Mfng
Higd1a
Tmed3
Gm16252
Gadd45gip1
Gm16341
1810010H24Rik
Gm49729
C430002N11Rik
Gm43970
D130020L05Rik
Uxt
Gm32834
Ndufs8
Tmsb15b2
Commd6
Mroh3
2900009J06Rik
4930505N22Rik
Gm38804
Nrg4
Ccdc124
Gm30159
Ppp3cc
Gm9776
Haus7
Lage3
Arf6
Lect2
4930568E12Rik
Rab38
Flcn
Cenpm
Gm15544
Mkks
Tuba3a
Eif3j1
Gm33055
Rnasek
Cct3
Gm28050
Tmem106a
2010109A12Rik
Kbtbd8os
Tcp1
Fbxw17
Gm3924
Idnk
Igfbp7
Adprm
Smdt1
Best2
Phb
Ccl25
Sdhaf1
Pinlyp
Gm41609
Gm50378
Smim8
Mtmr9
Eef1akmt4
Pomp
Tbc1d7
Timm17a
AW495222
Cox7c
Mrpl13
Smim20
Mrpl58
Tmem116
Esr2
1700025J12Rik
Snx1
Gemin6
Gm9017
Gm45040
Il2ra
Xpo1
Elof1
Gins1
Gm11413
Ndufaf8
Fam207a
Prpf31
Hmox2
6530413G14Rik
Gstt4
Gm31834
Clybl
Ndufs5
Gm29064
Gm7099
Mrps24
Tmem9
Cript
Kank4os
Mrpl51
Nubp2
4921531P14Rik
Psmg3
Gm15414
Atp5j
Vps4a
Reep2
Cycs
Shf
Gm17830
Spc24
Emc6
Ube2j1
Selenow
Gm5
Ndufb3
Gm10182
2610307P16Rik
4933413J09Rik
Acd
Acot13
Calm2
Mymx
Mrpl40
Clec10a
Rfxank
Gm17120
D16Ertd519e
Rhoh
Cox16
Mlip
C130032M10Rik
Spa17
Mrrf
Gm10335
Gm42817
Cmc1
Eef1akmt2
A530032D15Rik
4833408A19Rik
Natd1
Grhpr
Rabl3
Etfb
Bag1
Gm27246
2810025M15Rik
Noto
Gm26877
Rex1bd
Gm32496
Chchd6
Gm14055
Rida
Ino80c
Mrps6
Tsr3
Fam126a
Sgta
Dmac1
Cpsf4l
Oog4
Kbtbd3
Gm15962
1600002D24Rik
Tfe3
Ufd1
Gm34922
Mrps18c
Nhp2
Ccdc60
Txndc12
Gm16441
Nol12
Tsacc
Ccdc105
Gatad1
Fam234a
Jtb
Rnaset2b
Ftdc2
Gm10039
Gm29992
Pfdn6
Gm16497
Ninj2
Ak8
Efcab2
Rnf7
Kctd6
Lrrc51
Pdpn
Gm30301
Uqcrq
Mrpl33
Gm15912
Rps16-ps2
Gm50340
Msrb1
Gm31925
Rpn2
Dym
Dhrs13
Pex11b
Ccdc28b
Hsph1
2210016F16Rik
Ighv1-46
Gm15283
Mpi
Ift46
Prelp
Pja1
9930038B18Rik
Tspan1
Cdc42ep2
Hint3
1700084F23Rik
Chtop
Pitpna
Smarcb1
Nit1
Gm14272
Ubb
Pyurf
Ppp1r7
Ubiad1
Gm27167
Dedd
Cdk20
Tdrkh
4933440J02Rik
Mrpl55
Rps12-ps3
Gm32983
Ftsj1
Chic2
Spata21
Sh3bgrl3
Psmc2
Bloc1s2
Gng12
Cdk5rap3
Ttc39a
Cotl1
Chchd5
Spn-ps
4930563H07Rik
G6pc3
Tspan8
Ccdc180
Htra4
Aimp2
Ptcd2
Gm49735
Mrpl34
Zfp956
Gm44442
Atg7
Pafah1b3
Psmc4
Gm13191
Ippk
Gm47919
Oog2
Gm42591
Rpl38-ps2
Katnal2
Adamts3
Gm46401
Fbxo17
Nmu
Supt5
Ndufa7
Gm30790
4930453N24Rik
Sec24c
Gm19696
Gm47186
Rdh5
Zfp296
Uchl1
Gm5624
Gm5436
Entpd6
Acte1
Gm20443
Actg2
Msmp
Rpl4
BB557941
Pih1d1
Pet100
Klhdc3
Tmem151a
Hes6
Izumo1r
Gm44196
9230020A06Rik
Ttc12
1700048M11Rik
Slc2a1
Slc4a8
Pop5
Rpp21
Rflnb
Serpinb6a
Hint1
Cenpl
Phpt1
Zwint
Ier3ip1
Ooep
Mrps12
Paip2
1700018B08Rik
Snhg1
Cnih1
Pkm
3110040N11Rik
Sap18
Gnb1l
Gm20442
Mrps28
Reep5
Cops5
Gng3
Gm7825
Aptx
Mrps17
Th
Ufc1
A830036E02Rik
Gm11659
Dynlrb1
Yipf3
Gm15691
Coq9
Gm15561
Rpl27a
Arfrp1
Timd4
Rpl14
Aurkaip1
Parl
Dnajc5g
Tfpt
Gm4134
Gnptg
Epp13
Mrpl27
Gm3143
Ube2f
Rps19
Eif2b2
Etfrf1
Fgf8
1700029F12Rik
Dusp19
Gm30198
Car9
Inafm1
Pacrg
Cd5
Mus81
Abhd5
Eef1akmt1
Dad1
Ucp2
Gm27164
Uqcc1
Ppp2ca
Mrto4-ps1
Mmp2
Agpat2
Cltb
Mtx1
Emc7
Klhdc10
Gm5619
Syngr4
Gm13384
Gsta4
Pdrg1
Wwtr1
Gm2479
Fau
Kyat3
2010110K18Rik
Gm38093
Tcn2
Zdhhc17
Nkrf
Endod1
1700007J10Rik
Dnlz
Ndufa6
Stxbp6
Tmem256
Rpl10
Limd2
Sla2
Rpl14-ps1
Rps13-ps1
Fdps
Psmc5
Psmb5
Gstk1
9130023H24Rik
Svopl
Isoc2b
Mrps18b
Gm31645
Rpl3-ps1
Ndufa8
Ano10
Gm42884
Fbxo16
Gm5776
2700097O09Rik
Polb
Car10
Gm49622
Ptges3l
Kctd10
Ndufc2
C430014B12Rik
Dynlt1b
Timmdc1
Rps27rt
Det1
Sptssb
D630033O11Rik
Rpl31
Gm48050
Ogfod3
Agfg1
Gm48902
Rras2
Phf5a
Rpl30-ps10
Nudcd2
Mrpl24
Clec12a
Chchd1
Phkg1
Styk1
Lyplal1
Gm16433
Borcs8
Cmc2
Zfas1
Rpl15
Snhg6
Gm42067
Polrmt
Tpmt
Gm48757
Ska1
4930467D21Rik
Tmem14c
Speer5-ps1
Eif2b4
A230072C01Rik
Mea1
Ddx56
Lmna
Nhej1
Ndufb10
Mgmt
Gm13990
Gtf2h5
Fancl
Cops7a
Atraid
Dnajb11
Gpr137b-ps
Hexim2
Gm16096
2310011J03Rik
Mif
Uqcrfs1
Rpl21-ps8
Fam118b
Aig1
Aph1c
Gpr1
Gm28578
Rpl18
Lyrm1
Lhfpl1
Atp5k-ps2
Mcm6
Tex26
Ccdc58
Use1
Zkscan5
Apoo
Gm40614
Dap3
Ocm
Gm31378
Fcf1
Gm29284
Pxmp4
Fam210b
Fdft1
Nme6
Atp6v0c-ps2
Pdzd11
Atp5j2
Stmn1
Pak1
Prss44
Rfesd
Gm47456
Gm42945
Sap30bp
Tspan33
Med28
Cox7b
Gm47918
Mrps33
Otoa
Rpl8
Lsm6
Gm7525
Ube2g1
Slc10a4
Timm10b
Pgs1
Gm42952
Mrpl17
Rpl23a-ps3
Mtres1
Dnajc19
Ccdc3
Nipsnap1
Gosr1
Pde6d
Scamp5
Mrpl28
Pip4p1
Park7
Gm35208
Prdx2
Gtf3c6
Hmgn1
Gmpr
Clpb
Armc12
Mrpl49
Lzic
4930556J24Rik
Fam124b
A930031H19Rik
Pithd1
Mas1
Ccl2
Xlr3b
BC004004
Xdh
Apoo-ps
9430021M05Rik
Mok
B2m
Slc9a3r1
Surf1
Grpel1
Gm14567
Gm15427
Mbip
Xlr3a
Mto1
Gm43348
Psma3
Gm15389
Ldhc
Rnaset2a
Cyp2j12
Arrdc1
Gm9519
Czib
Gm30570
Slc7a7
2500002B13Rik
Gm31678
Lmo3
Nif3l1
Oca2
Gm49064
Ly96
Nr2c2ap
Gm10553
Rpl12
Gm26969
Fuca1
Cope
Gm12718
Atp8a2
Lix1l
Atp6v1g1
Tmem41b
Vac14
BC055324
Gm8355
Rps23-ps1
Atp5g2
Slirp
Gm11426
Cyp2b13
Trappc8
Atp5g1
Pttg1ip
Pvt1
Gm4632
Polr2g
Gm12522
Rph3al
Ermard
Eloc
Ctsb
Reg3d
Gm34586
Rce1
Lamp1
Tmem167
Stx5a
Supt4a
Ubxn2a
Drg1
Serp1
A430093F15Rik
Psmd10
Ccdc107
Gm19705
Gm48677
Gm48762
Rubcnl
Aldh5a1
Arpp19
Umps
Hax1
1700018B24Rik
Hikeshi
Dtnb
4921536K21Rik
Tmx2
Micos13
Smap2
Rab21
Psmd14
Rps7
Esrp1
1700022N22Rik
Atp5pb
Il1r2
Dalrd3
Atp5l
1700021F07Rik
Jpt1
Wdr74
Lrrc59
Gm5401
Chchd2
Sra1
Lin37
Gm20512
A430028G04Rik
Dctn2
Gm47872
Rps29
Kcmf1
Cpne9
Ddx39b
Coa5
Cyth2
Pdzph1
Rpl36a
Gpd1l
Tigar
Abcb6
Cox19
Glrx
Gm48648
Gm10552
Tomm7
Rps9
Lrrc36
Galnt6os
Chadl
Dppa5a
Gm31816
Dusp12
Gm3089
Mcm5
Med29
Per3
Ssx9
Rpl19
Cirbp
Acyp1
Poc1a
Fkbp6
Gm42947
Eif6
Serhl
Sar1a
Igbp1
Rpp30
Vamp8
Strada
Mindy4
Gm15915
Chchd7
Gm43269
Faf1
Nudc-ps1
Arhgap20os
Gm10136
Bnip1
Bckdhb
Pigl
Gm19784
Inpp5k
Rps13
Tarbp2
Gm20234
Mfsd2a
Me2
Platr14
Rpl17
Usp39
1700028I16Rik
Cela1
Prmt3
Fam162a
Gm10297
Malat1
Ndufb5
Manf
Zp2
Zp4-ps
Ndufs4
Phc1
Prkaa2
Gm6863
Henmt1
Mrpl11
Dhdds
Pip4p2
Snap47
Ms4a6d
Aamdc
Uqcrb
Fra10ac1
Tubd1
Mtmr2
Emc3
Rpl17-ps5
Znrd2
Eipr1
Tmem199
Gstm6
Smarcd2
Nup43
Imp4
Gosr2
Fh1
Tyms
Gm13481
Tmem29
Spcs1
Prkd1
Psme2b
Ostf1
Tnfsf13os
Aadac
Gpi1
Agr3
Eif4e
Timm10
Il17rb
Polr3k
Sp140
Gm31219
Gm1587
Tmc5
Gm14271
Gm28387
Jazf1
Foxr1
Fem1b
Gm15459
Cd320
Sumo3
A530040E14Rik
Tex30
Rsph3b
Cyp2c29
Rnf181
Septin2
Abitram
Gm6416
Rnf125
2700054A10Rik
Dera
Jam2
Psmb1
Pex7
Hba-a2
Hba-a1
Slc25a37
Alas2
Hbb-bt
Gm45553
2310015A16Rik
Ctla2a
Gng11
Ecm1
Flna
Car2
Ctla2b
Apol11b
Ppbp
Nrgn
Myl9
Itga2b
Gm45169
Gm15536
Esp4
Gm4332
Gm8566
3300002A11Rik
Gm4956
Rpl9
Gm6170
Psme2
Gm2564
Gm13772
Spata16
Gm4501
Rps12-ps9
Gm17491
ENSMUSG00000120532
A430073D23Rik
Vtn
Gm26377
Srp54a
Cldn10
4930477N07Rik
Dcpp2
Rpl13a
Gm8253
Mylpf
[truncated: 930 more rows]
