# Supplementary material for: ALKBH5 controls the meiosis-coupled mRNA clearance in oocytes by removing the N 6-methyladenosine methylation
Source: Nat Commun. 2023 Oct 17;14:6532. doi: 10.1038/s41467-023-42302-6 (PMC10582257; doi:10.1038/s41467-023-42302-6)
Supplement: Supplementary file 9 — Supplementary Data 6 [file 41467_2023_42302_MOESM9_ESM.xlsx]

## Sheet: Supplementary Data 6
Supplementary Data 6: Gene list for m6A-modified transcripts in WT and Alkbh5-/- oocytes
m6A+ RNAs in WT samples			m6A+ RNAs in KO samples
Ssu72			Ruvbl2
Dcun1d2			Ssu72
Gm14444			Setd6
Polr3c			Capzb
Pex19			Cachd1
Capzb			Ccdc173
Cachd1			Strbp
Ccdc173			Med4
Rplp2			Mief1
Strbp			Tlr9
Fam187b			Kcnh1
Med4			Slc25a15
Tlr9			Rnf115
Kcnh1			Lzts1
Slc25a15			Nup188
Hdgf			Pmm1
Lzts1			Dnajc11
Sspn			Ptprb
Nup188			Mrps9
Pmm1			Sh3rf1
Dnajc11			Mad1l1
Ptprb			Tnpo1
Mrps9			Spata24
Nmt1			Asap1
Sod2			Rpl37
Sh3rf1			Otud5
Mad1l1			Mzt2
Tnpo1			Trps1
Asap1			Apex1
Rpl37			Neil2
Otud5			Rad51d
Mzt2			Nt5dc1
Trps1			Taf5l
Apex1			Nop9
Taf5l			Nln
Nop9			Fam117b
Nln			Mrpl38
Fam117b			Ehmt1
Mrpl38			Macroh2a1
Ehmt1			Cxcl13
Macroh2a1			Aimp1
Aimp1			Rpl24
Mlf2			Mlf2
Popdc2			Lrmda
Lrmda			Wdr3
Wdr3			Baz1a
Baz1a			Cep76
Tubb4b			Tubb4b
C1qbp			C1qbp
Rasa2			Rasa2
Eed			Eed
Mbl2			Icmt
Icmt			Eef1d
Eef1d			Alms1
Rgl1			Stn1
Alms1			Rbm48
Stn1			Rtf1
Rbm48			Tacc3
Il23r			Senp3
Rtf1			Pex11a
Tacc3			Trim24
Senp3			Npm1
Pex11a			Ppm1h
Cab39l			Ran
Tomm40			Mtus2
Ccdc201			Dmap1
Mrpl1			Rufy1
Ube2m			Nlrp4e
Trim24			Suclg1
Npm1			Paf1
Ppm1h			Sil1
Rbm25			E2f5
Dmap1			Taf6l
Rufy1			Ostc
Nlrp4e			Septin12
Gtse1			Marf1
Paf1			Terb1
Sil1			B3galnt2
E2f5			Srp68
Taf6l			Ttf2
Ostc			Cdyl
Septin12			Mfn1
Marf1			Tpr
Terb1			Fam241b
B3galnt2			Rpusd4
Srp68			Trafd1
Ttf2			Dnah7a
Ext1			Tfb1m
Cdyl			Prepl
Tpr			Mipol1
Rpusd4			Cers6
Stam			Slc24a3
Dnah7a			Kbtbd4
Tfb1m			Gga3
Prepl			Yes1
Mipol1			Diaph3
Cers6			Dedd
Kbtbd4			Mcm10
Gga3			Chp2
Diaph3			Polr2c
AW146154			Ms4a6d
Hbs1l			Tbc1d14
Tbc1d14			Ccnl2
Wdr47			Wdr47
Rbm15			Ptpn11
Ptpn11			Spata7
Rexo2			Eif3g
Spata7			Lig1
Lig1			Msh6
Pqbp1			Camta1
Chaf1b			Cacna2d3
Msh6			Cdca2
Camta1			Vps39
Cacna2d3			Extl1
Cdca2			Uba1
Vps39			Fam3c
Atp6ap1			Samhd1
Mcrip2			Ctdspl2
Zfp513			Sel1l
Ctdspl2			Zfp236
Sel1l			Bax
Copg2			Nsdhl
Zfp236			Mthfd1
Bax			Noxo1
Nsdhl			Akr1cl
Ube2d2a			Psmd5
Mthfd1			Gm2042
Psmd5			Bclaf1
Gm2042			Mia2
Tspan31			Dmtf1
Bclaf1			Ik
Mia2			Cenps
Dmtf1			Chmp2a
Ik			Aurka
Wdhd1			Cyfip2
Cenps			Poldip2
Chmp2a			Pbdc1
Aurka			Meis2
Htatip2			Thoc7
Cyfip2			Pla1a
Poldip2			Tubb3
Meis2			Dtd1
Marveld2			Pde8a
Aifm1			Leo1
Thoc7			Vps50
Numb			Wdr36
Smoc2			Afdn
Tubb3			Morf4l1
Dtd1			Fam104a
Pde8a			Clec12a
2310033P09Rik			Crb1
Leo1			Plekhj1
Vps50			Cdc45
Wdr36			Eps8
Afdn			Fyb2
Morf4l1			Rpf1
D13Ertd608e			Matn1
Fam104a			Zfp791
Crb1			Phf7
Ccdc122			Dip2c
Cdc45			Snd1
Eps8			Klhl13
Akip1			Cand1
Fyb2			Hspa5
Eya3			Cdc123
Dazap2			Atl1
Hnrnpdl			Riok2
Rpf1			Pcna
Zfp791			Fadd
Phf7			Hectd2
Nadsyn1			Dhtkd1
Dip2c			Nfyb
Klhl13			Pigs
Fbxw27			Pdha1
Cand1			Nploc4
Hspa5			Cd2ap
Cdc123			Eri3
Atl1			Nek5
Riok2			Tollip
Lin54			Brd8
Fadd			Ensa
Hectd2			Zscan18
Gucy2c			Supt6
Nfyb			Smarca2
Pigs			Mterf4
Pdha1			Sptlc3
Nploc4			Gpn2
Gm14325			Tom1l1
Cd2ap			Gm6205
Eri3			Morc1
Nek5			Psg20
Tollip			1810009A15Rik
Rab3b			Tmem123
Brd8			Isoc2b
Ss18l2			Ccdc62
Zscan18			Mettl4
Tekt4			Ankrd12
Supt6			Fam8a1
Smarca2			Usp3
Mterf4			Pcdh9
Sptlc3			Amz2
Tom1l1			Recql
Rwdd1			Idh3b
Gm6205			Mical3
Morc1			Plekhg3
Psg20			Acbd5
Pdcd10			Pole4
Hsd17b10			Tor1aip1
1810009A15Rik			Cnot11
Trappc4			E330021D16Rik
Nek7			Lrrc75a
Tmem123			Znrf2
Acsl3			Dennd6a
Ccdc62			Padi6
Sclt1			Matr3
Fam8a1			Brd1
Usp3			A630010A05Rik
Pcdh9			Ccl2
Amz2			Plagl1
Recql			Kif2a
Idh3b			Pola1
Cct8			Gnl2
Mical3			Eif3b
Rpain			Thap11
Plekhg3			Acox3
Pa2g4			Crnkl1
Acbd5			Nphp1
Tor1aip1			Fam50a
E330021D16Rik			Naalad2
Pcif1			Gorab
Lrrc75a			Tmtc3
Rps2			Dap3
Hagh			Cdv3
Dennd6a			Lancl1
Matr3			Ms4a1
Brd1			Hnrnpa2b1
A630010A05Rik			Pias4
Plagl1			Dop1a
Ccdc91			Adar
Kif2a			Nosip
Gnl2			Serhl
Eif3b			Rnf169
Thap11			Stk25
Acox3			Usp37
Crnkl1			Oga
Nphp1			Egfl6
Fam50a			Krt12
Gorab			Fth1
Tmem106c			Tomm34
Tmtc3			Ccar1
Cdv3			Rad21
Ccne2			Prmt7
Arap2			Rnf34
Lancl1			Rtca
Eif2s2			Lipe
Desi2			Cnot1
Ms4a1			Anapc5
Hnrnpa2b1			Rraga
Kif22			Gtf2a2
Pias4			Nipsnap2
Asf1b			Fam193a
Dop1a			Stx18
Adar			Gm7995
Nosip			Prelp
Xrcc4			Myo1c
Ndufb7			Psmc5
Rnf169			Coq7
Stk25			Gm14399
Pex3			Hspd1
Usp37			Ccdc191
Oga			Nup54
Egfl6			Ufl1
Krt12			Kdm1a
Fth1			Sestd1
Tomm34			Thoc1
Ccar1			Samd8
Stxbp3			Glt8d1
Ndufaf7			Ston2
Prmt7			Tex264
Rnf34			Kars
Lipe			Taf5
Cnot1			Tanc1
Anapc5			Gm5141
Nipsnap2			Kif1b
Fam193a			Olfr283
Stx18			Ubac1
Gm7995			Tiam2
Coq7			Dcun1d4
Gm14399			Palb2
Ccdc191			Ncapg
Nup54			Pcgf6
Ufl1			Tax1bp1
Kdm1a			Tulp4
Sestd1			Fen1
Oxa1l			Uba6
Thoc1			Far1
Samd8			Pawr
Glt8d1			Ift81
Ston2			Tubg1
Atg10			Sfmbt1
Tex264			Erp44
Kars			Prune1
Zfp969			Fhod3
Taf5			Txn2
Tanc1			Foxr1
Gm5141			Fam98a
Kif1b			Iscu
Ubac1			Hjurp
Tiam2			Calr3
Lman2l			Ccdc47
Mdm2			Tfip11
Palb2			Syce2
Ncapg			Mki67
Stat4			Rpgrip1l
Pcgf6			Eml6
Tax1bp1			Adamts3
Cpa2			Ndufs6
Tulp4			Ighg2b
Ecd			Copb2
Uba6			Psme3
Fundc1			Ethe1
Mep1b			Cit
Pawr			Fnip1
Ift81			Pcbp1
Cdh1			Svil
Gm14410			N4bp2l2
Tubg1			Tacc1
Sfmbt1			Cnnm2
Erp44			Thoc3
Fhod3			Sec14l3
Iscu			Ep400
Hjurp			Prkaa1
Ccdc47			Mmp2
Tfip11			Cyp7b1
Syce2			Micu1
Mki67			Tmco3
Eml6			Strap
Dcp1a			Cyth1
Ndufs6			Lsm14b
Ighg2b			Zc3h14
Copb2			Arfgef1
Psme3			Sh3kbp1
Cit			Haus7
Tfap2e			Lgalsl
Fnip1			Tmc4
Pcbp1			Myl12a
Svil			Fam124b
Epg5			Cox10
N4bp2l2			Dnttip2
Tacc1			Ina
Cnnm2			Ophn1
Thoc3			Mrps31
Sec14l3			Septin14
Ep400			Eif4e2
Prkaa1			Taf10
Tmem114			Prkab1
Micu1			Supt16
Tmco3			Ncbp3
Lsm14b			Cfl1
Zc3h14			Carmil1
Psma2			Dclk2
Arfgef1			Rpl7
Ngef			Setx
Sh3kbp1			Trim37
Ggct			Ctsh
Tmc4			Rcn2
Cox10			Map3k5
Dnttip2			Cwc27
Ina			Chic2
Mrps31			Lgr6
Eif4e2			Map1b
Spg21			Por
Prkab1			Dnajc13
Supt16			Gins3
Ncbp3			Rnf185
Add3			Rbbp8
Mrnip			Narf
Carmil1			Mapk3
Il4ra			Pfkfb3
Dclk2			Hsp90b1
Rpl7			Phf5a
Sgcd			Ddx5
Setx			Fam13c
Trim37			Suds3
Fbxw11			Ivd
Dnal4			Zfyve9
Map9			Pex26
Katna1			Flnb
Slc44a4			Tmem135
Ctsh			Tamm41
Rcn2			Ccdc171
Map3k5			Aknad1
Cwc27			Tgfb3
Lgr6			Hyou1
Map1b			Ankra2
Por			Lonp2
Sirt1			Slc25a13
Dnajc13			Aco2
Gins3			Figla
Rnf185			Dmac2
Rbbp8			Cep78
Scp2			Rab3il1
Mapk3			Lsm2
Pfkfb3			Abhd12
Hsp90b1			Themis3
Plin2			Epb41l4a
Ddx5			Fancc
Rgp1			Lig3
Fam13c			Atp2c2
Suds3			Peli1
Akap10			Zfp511
Nabp2			Heatr5b
Zfyve9			Ebna1bp2
Flnb			Icosl
Tmem135			Gtf3c3
Tamm41			Inip
Ccdc171			Smchd1
Tgfb3			Oog2
Ankra2			Spc24
Lonp2			Tbc1d1
Gch1			Vrtn
Pdia5			Tdp2
Fam126b			Fars2
Aco2			Pcnt
Dmac2			Sorbs2
Cep78			Nono
Rab3il1			Stip1
Lsm2			Ski
Abhd12			Tent4b
Themis3			Prkcsh
Epb41l4a			Napa
Lig3			Ttc4
Peli1			Rtraf
Zfp511			Ccdc66
Heatr5b			Hmgb1
Ebna1bp2			Ankrd44
Icosl			Xlr4c
Gtf3c3			Mroh2b
Inip			Ctnnbl1
Ntpcr			Hif1an
Ptbp2			Ctnna1
Smchd1			Prim1
Tbc1d1			Igf2bp3
Ssb			Socs7
Atxn3			Rpp21
Vrtn			Tyw5
Fars2			Hgsnat
Pcnt			Brdt
Sorbs2			U2af1
Meaf6			Oas1d
Tmem70			Slc44a2
Epha3			Golga4
Nono			Yipf3
Stip1			Tmem68
Ski			Itsn1
Tent4b			Ogfod3
Prkcsh			Ufsp2
Napa			Ift43
Ttc4			Rnf19a
Rtraf			Dnajc9
Chrnd			Tfpt
Ankrd44			Sec62
Zfyve21			Rbis
Xlr4c			Ibtk
Ctnnbl1			Gab3
Gnptab			Cenpq
Hif1an			Orc1
Prim1			Kntc1
Igf2bp3			Aip
Socs7			Fndc3a
Pla2g15			Hivep1
Tmem42			Ckap5
Hgsnat			Ccdc93
Brdt			Rfc5
U2af1			Map4k4
Oas1d			Gfra4
Golga4			Mei4
Tmem68			Rce1
Itsn1			Xlr5c
Cers2			Spice1
Prr13			Scn8a
Ift43			Acox1
Dnajc9			Cd7
Sec62			Mpo
Rbis			Tsc22d1
Ibtk			Ppp2r2a
Gab3			Mprip
Cenpq			Edem2
Orc1			Zfp106
Aip			Rps3
Fndc3a			Eif3i
Med21			Polb
Ckap5			Hsph1
Ccdc93			Cep120
Rfc5			Osgepl1
Slc25a44			Mrpl15
Map4k4			Akap9
Gfra4			Rapgef6
Acbd3			Serbp1
Xlr5c			Thap4
Spice1			Bcas2
Scn8a			Nvl
Acox1			Pkd2l2
AI597479			Dynlt3
Tsc22d1			Pex1
Ppp2r2a			Adrm1
Mprip			Tab2
Edem2			Pcca
Zfp106			Ddx59
Rps3			Uimc1
Qars			Phka2
Cep120			Tent5b
Osgepl1			Myo10
Mrpl15			Bora
Akap9			Atg4a
Rapgef6			Clba1
Serbp1			Ogdhl
Thap4			Atp6ap1l
Bcas2			Fam214a
Nvl			Kmt2d
Dynlt3			Pacsin1
Kif2c			Ergic1
Pex1			Ctnnd1
Mon1a			Eif2b5
Adrm1			Mis18bp1
Zfp600			Cox6b2
Tab2			Dcaf13
Pcca			Qrfprl
Uimc1			Plxna4
Phka2			Phf3
Myo10			Rbm28
Atg4a			Sbk3
Ogdhl			Atg3
Fam214a			Arhgap1
Kmt2d			Dctn4
Pacsin1			Yap1
Ctnnd1			Acsl1
Angel2			Btd
Mis18bp1			Ahsa2
Cox6b2			Otub2
Dcaf13			Syt1
Qrfprl			Papolg
Plxna4			Setd1a
Phf3			Ubfd1
Rbm28			Ddx51
Sbk3			Gm4567
Atg3			Ccdc6
Arhgap1			Nlrp9b
Dctn4			Ndufs3
Yap1			Smarca4
Angptl2			Ap2b1
Acsl1			Sec11c
Btd			Eif4h
Ahsa2			Ppfia1
Otub2			Atp5o
Tekt2			Efr3a
Syt1			Pdcd6
Papolg			Ccdc113
Setd1a			Exosc8
Ubfd1			Rubcn
Ddx51			Kif5c
Gm4567			Gmeb1
Ccdc6			Rab14
Nlrp9b			Pnisr
Ndufs3			Kcnn2
Smarca4			Ino80c
Mcm4			H13
Ap2b1			Rps24
Sec11c			Washc2
Eif4h			Tdrd12
Fbxo36			Gmds
Ppfia1			Aldh1a2
Efr3a			Slf2
Pdcd6			Smad3
Ccdc113			Vipas39
Rgs10			Asb8
Exosc8			Ncor1
Rubcn			Mrtfb
Kif5c			Trak1
Zfp978			Mtfmt
Gmeb1			Mgat4a
Rab14			Cpeb3
Pnisr			Kctd5
Sars			Pabpn1
H13			Mtrf1
Rps24			Xrn2
Washc2			Rpa2
Slf2			Xpo4
Ncor1			Sap30
Mrtfb			Chmp5
Trak1			Mybl2
Mtfmt			Stxbp1
Mgat4a			Limd1
Cpeb3			Zc2hc1a
Kctd5			Tcof1
Pabpn1			Ipmk
Tfap2c			Pycrl
Mtrf1			Olfml1
Srsf1			Sf3b2
Xrn2			Slc39a6
Rpa2			Ndufaf5
Aldh9a1			Tpp2
Xpo4			Cenpu
Sap30			1110059G10Rik
Chmp5			Pef1
Limd1			Lrrc8a
Lsm4			Anapc1
Tcof1			Ppp1r8
Ipmk			Cecr2
Arsb			Cfap298
Sf3b2			Dnajb6
Slc39a6			Rcor1
Ndufaf5			Cdk12
Cenpu			Tbc1d23
1110059G10Rik			Pid1
Lrrc8a			Haspin
Anapc1			Cep192
Nsrp1			Pnma5
Ppp1r8			Rnf32
Cecr2			Slu7
Cfap298			Smg7
Dnajb6			Efcab12
Rcor1			Ywhaq
Cdk12			Ccdc170
Gnai2			Lcor
A1bg			Stat3
Pid1			Atp5a1
Haspin			Coq9
Cep192			Nat9
Bspry			Laptm4a
Slu7			Eif3d
Vcl			Enpp2
Smg7			Nfkbiz
Efcab12			Aldh2
Ywhaq			Ywhah
Ccdc170			2700049A03Rik
Lcor			N4bp1
Stat3			Camsap3
Atp5a1			Prelid1
Nat9			Psmc1
Laptm4a			Mcm3ap
Eif3d			Mtbp
Enpp2			Pdss2
Nfkbiz			Pde3a
Aldh2			Tox3
2700049A03Rik			Ceacam20
N4bp1			Ccdc152
Camsap3			Cep85
Prelid1			Zfp110
Psmc1			Bcar1
Mcm3ap			Maea
Mtbp			Cdca3
Pdss2			Sall4
Pde3a			Cdc27
Tox3			1700010I14Rik
Ceacam20			Thegl
Ccdc152			Cep57l1
Cep85			Tnfaip1
Zfp110			Edn1
Bcar1			Kat2a
Maea			Vps53
Pik3c2a			Trip11
Rps6			Txndc5
Sall4			Camk1d
Cenpn			Tubb6
Fam117a			Vps41
Cdc27			Zfyve19
1700010I14Rik			Chd6
Thegl			Nudt8
Cep57l1			Rictor
Tnfaip1			Prorp
Edn1			Snrpn
Kat2a			Foxm1
Vps53			Hnrnpk
Trip11			Ust
Txndc5			Il6st
Ttc39c			Kcnh5
Camk1d			Txndc11
Tubb6			Pabpc1l
Vps41			Pdia3
Zfyve19			Ppp4c
Chd6			Ube2e3
Jkamp			Gigyf2
Rictor			Drosha
Polr2i			Tsga10
Adam17			Eif2a
Prorp			Ipo5
Snrpn			Usp46
Foxm1			Prc1
Ust			Gja4
Txndc11			2310003L06Rik
Cfap45			Kansl1
Pabpc1l			Rgs12
Pdia3			Coil
Atp6v0a4			Prpf40a
Gigyf2			mt-Nd1
Dab2			Ccnb3
Zdhhc5			Racgap1
Drosha			Mrpl4
Tsga10			Slc16a10
Poldip3			Gtf3c2
Plce1			Zfp839
Eif2a			Prpf6
Ipo5			Rbm19
Usp46			Timeless
Trim30a			Ergic3
Prc1			Rangrf
Ccdc138			Pnn
Gja4			Kat14
2310003L06Rik			Bfar
Kansl1			Polr1e
Rgs12			Stk31
Coil			Commd8
Nthl1			Dhx32
Top3b			Zfp541
Prpf40a			Zfp445
mt-Nd1			Rpn1
Bet1l			Rnf113a1
Apeh			Lepr
Ccnb3			Stard13
Racgap1			Lgsn
Mrpl4			Afap1l2
Slc16a10			Pcmtd2
Ggt1			Itgb1bp1
Gtf3c2			Srbd1
Zfp839			Micos13
Prpf6			Mrpl44
Rbm19			Lpcat4
Timeless			Dcun1d5
Slc3a2			Slc7a5
Ergic3			Tex14
Wrap73			Sash1
Mlycd			Atp8a2
Pnn			Rpl5
Kat14			Cep89
Bfar			Psen1
Polr1e			Znhit1
Stk31			Sft2d1
Mrpl37			Prlr
Mocos			Gnb1l
Zfp541			Nup214
Zfp445			Aarsd1
Rpn1			Haus6
Stard13			Sgta
Abhd11			Rab5if
Lgsn			Bpgm
Afap1l2			Lingo2
Pcmtd2			Smap1
Itgb1bp1			Anxa2
Srbd1			Srp54b
Mrpl44			Rassf3
Lpcat4			Med19
Dcun1d5			Spag1
Khdc3			Pgam5
Slc25a19			Os9
Tex14			Trim11
Sash1			Abi1
Ncapd3			Mycbp2
Rpl5			Dgkk
Actg1			Shcbp1
Cep89			Fbxo8
Psen1			Tma16
Mt4			Nedd4l
Rrp1			Kmt5a
Anapc15			Mrpl28
Ptpro			Naca
Nup214			Nrd1
Aarsd1			Auts2
Haus6			Dcaf8
Ndufb11			Ndc80
Rab5if			Pccb
Bpgm			Kif4
Lingo2			Serpinb12
Cdk15			Inpp5b
Rnf38			Srgn
Anxa2			Gnb5
Srp54b			Prkg1
Rars2			Plk4
Lsm7			Nr5a2
Rassf3			Aven
Spag1			Ampd3
Os9			1700067K01Rik
Abi1			Bap1
Mycbp2			Ubc
Shcbp1			Tubg2
Tma16			Aph1c
Ndufa2			Wbp1l
Nedd4l			Arpc3
Drap1			Wdr73
Csde1			Ttc6
Kmt5a			Rsrc1
Naca			Arhgef16
Nrd1			Rtcb
Rpl34			Npc1
Auts2			Kif14
Prr5			Psmc3
Dcaf8			Tk1
Golga2			Cct3
Cwc25			Antxr2
Pccb			C1qb
Kif4			Jak1
Serpinb12			Stbd1
Gnb5			Rmnd1
Prkg1			Dgcr2
Snx4			Nip7
Plk4			Txnrd1
Nr5a2			Nlrp5
Aven			Sf3a1
Ampd3			Sf1
Lcp1			Banp
1700067K01Rik			Pdcd4
Bap1			Usp33
Ubc			Hdlbp
Tubg2			Rars
Arpc3			Tbp
Rad18			Top2b
Wdr73			Fam168a
Ttc6			Morf4l2
Rsrc1			Bcl2l13
Arhgef16			Pdap1
Trim31			Ube2cbp
Gm45871			1110038F14Rik
Rtcb			Rnf121
Ddb2			Lclat1
Kif14			Asnsd1
Zfp451			Ercc5
Psmc3			Nefh
Ogt			Fbrsl1
Tk1			Myo9a
Antxr2			Prdm4
Stbd1			Ubn1
Rmnd1			Trpm7
Txnrd1			Dstyk
Grhl1			Wdr20
Sf3a1			Atf2
Sf1			Cwf19l2
Pdcd4			Pms1
Hdlbp			Lrp1b
Rars			Nsd1
Setd4			Rnmt
Tbp			Armc8
Top2b			Snai3
Scd3			Mkrn1
Bcl2l13			Esco2
Pdap1			Exosc9
Rnf121			Syf2
Lclat1			Septin11
Asnsd1			Cd55b
Ercc5			Pkn2
Anapc2			Gfm2
Nefh			Sucla2
Fbrsl1			Ccnf
Myo9a			Txlng
Prdm4			Mto1
Ubn1			St3gal6
Exosc2			Commd3
Trpm7			Gsta4
Dstyk			Cep70
Wdr20			Nectin3
Atf2			Eif4g1
Cwf19l2			Dhx8
Lrp1b			Zkscan16
Nsd1			2610507B11Rik
Armc8			Pstpip1
Snai3			Arhgap12
Mkrn1			Bod1l
Esco2			Rexo4
Exosc9			Usp34
Syf2			3110082I17Rik
Septin11			Nek1
Sucla2			Celf2
Pkn2			Fbp2
Gfm2			Ndufaf3
Ccnf			Rack1
Nlrp4f			Smarca5
Txlng			Atp10a
Commd3			Chordc1
Cep70			Taf4
Nectin3			Rnf40
Eif4g1			Cnga1
Dhx8			Tex2
2610507B11Rik			Cpsf2
Pstpip1			Cog4
Arhgap12			Kat8
Bod1l			Ccdc59
Rexo4			Rbm26
Usp34			Rae1
3110082I17Rik			Cops8
Nek1			Ighm
Celf2			Cd55
Ndufaf3			Clec10a
Smarca5			Ift46
Atp10a			Mknk1
Chordc1			Sdf2l1
Taf4			Abr
Rnf40			Pitrm1
C2cd5			Zfp78
Tex2			Tnip1
Cpsf2			Gm3055
Cog4			Mipep
Kat8			Polr3h
Ccdc59			Thsd7a
Rbm26			Albfm1
Rae1			Cmss1
Cops8			Tasor2
Ighm			Nol8
Cd55			Lonrf1
Nek2			Ccdc158
Zfp748			Mn1
Abr			Ddx1
Rnft1			Rrm2b
Pitrm1			Shoc1
Zfp78			Utp18
Brd4			Ak5
Tnip1			Rhpn2
Gm3055			Adamtsl1
Mipep			Nap1l1
Polr3h			Fetub
Thsd7a			Tesc
Albfm1			Grpel1
Tasor2			Las1l
Nol8			Eea1
Lonrf1			Smc2
Ccdc158			Ccdc74a
Mn1			Tmod3
Ddx1			Lyn
Rrm2b			Noc2l
Shoc1			Eif5b
Utp18			Pum1
Ak5			Kdm6a
Rhpn2			Calm3
Adamtsl1			Coq3
Nap1l1			Slc15a4
Las1l			Btk
Smc2			Tmem168
Tmod3			Bud13
Adck2			Krr1
Eif5b			Hsp90aa1
Ndufs1			Pigk
Pum1			Pnp
Cd9			Patj
Coq3			Rnf4
Pcdh15			Birc5
Slc15a4			Mllt3
Ssna1			Pnpla6
Btk			Eif3k
Tmem168			Pdzk1
Cenpp			Jam3
Bud13			Pxmp2
Krr1			Ddx19a
Fam161a			Zmynd10
Hsp90aa1			Fam221b
Patj			Arid1a
Sdcbp2			Rora
Birc5			Aamp
Mllt3			Zfp160
Tcl1b5			Faap24
Pnpla6			Sugt1
Zfp781			Crybg3
Eif3k			Hspa12a
Pdzk1			Arcn1
Pxmp2			Rpl23a
Ddx19a			Rab27a
Fam221b			Rfc2
Arid1a			Fbxw21
Rora			Zfp593
Aamp			Dph6
Zfp160			Esf1
Zmym1			Smarce1
Med10			Ist1
Sugt1			Xpo1
Crybg3			Stk3
Hspa12a			Limd2
Eps8l3			Srp72
Eya1			Ddx24
Elavl1			mt-Nd6
Jade2			Snx9
Arcn1			Wrn
Rpl23a			mt-Atp8
Rab27a			Gpr108
Aldh7a1			Ppp1r10
Rfc2			Mtfr1l
Fbxw21			Cip2a
Zfp593			Ptpn22
Dph6			Cenpe
Esf1			Ubr7
A630089N07Rik			Plcg2
Smarce1			Degs1
Ist1			Zfand2b
Stk3			Klhl8
Srp72			Sipa1l1
Ddx24			Rnf220
mt-Nd6			Vwde
Wrn			Ube2k
mt-Atp8			Hectd1
Ppp1r10			Clcn5
Mtfr1l			Aqp9
Mrps2			4921536K21Rik
Cip2a			Zfp930
Ptpn22			Slco3a1
Cenpe			Eif3m
Ubr7			Tor1a
Plcg2			Mcmbp
Zfand2b			Lamtor1
Mrpl35			Rchy1
Klhl8			Xlr4b
Sipa1l1			Fbh1
Rnf220			Tbx4
Blvra			Tbcb
Vwde			Chd8
Ube2k			Tbc1d10b
Hectd1			Tmem117
Clcn5			Tmprss11a
Aqp9			Smpd1
Zfp930			Kifbp
Slco3a1			Lratd1
Eif3m			Hells
Tor1a			Dis3l
Lamtor1			Zfp692
Rchy1			Rbbp4
Xlr4b			Psmb1
Fbh1			AU040320
Tbx4			Exd1
Chd8			Pom121
Tbc1d10b			Atg16l1
Tmem117			Ezh1
Tmprss11a			Lef1
Smpd1			Diaph1
Pik3r4			Tnks
Kifbp			Eif4b
Lratd1			Nos1ap
Hells			Map1lc3a
Dis3l			Haus4
Rbbp4			Acoxl
Rhot1			Tapt1
AU040320			Erlec1
Exd1			Rnps1
Polr2f			Phf11c
Gfra1			Glud1
Pom121			Stat6
Ezh1			Ap3b1
Twf2			Dnajc17
Gtf2a1l			Kif24
Lef1			Bag4
Diaph1			Nucks1
Tnks			Iqgap3
Eif4b			Rasa4
Nos1ap			Mgmt
Haus4			R3hdml
Acoxl			Memo1
Erlec1			Arid4a
Rnps1			Tbc1d15
Glud1			Scnm1
Psmd7			Sh3bp2
Nup93			Cyp2b23
Stat6			Htra1
Ap3b1			Snx1
Dnajc17			Rbfox2
Kif24			Usp15
Commd1			Zwilch
Rad51ap2			Snrnp200
Dgcr6			Suox
Bag4			Gmcl1
Iqgap3			Arhgef28
Rasa4			Pfn1
Akirin2			Mapk9
Arid4a			Ctsl
Tbc1d15			Cct5
Scnm1			Exoc3
Sh3bp2			Nlrp4b
Cyp2b23			Bin2
Htra1			Cpox
Rbfox2			Spidr
Usp15			Cntn6
Usp19			Gpr137c
Suox			Elk4
Eif2b1			E2f1
Gmcl1			4833420G17Rik
Arhgef28			Speer4a
Pfn1			R3hcc1l
Rex2			Aptx
Mapk9			Rb1cc1
Atp6v1a			Cog6
Rtf2			Kdm5c
Minpp1			Tsnax
Cct5			Crls1
Exoc3			Mrps18a
Nlrp4b			Rgsl1
Bin2			Ada
Cpox			Dnah7c
Spidr			Depdc7
Gpr137c			Ddx46
Inpp5d			Mia3
E2f1			Nfya
R3hcc1l			Swi5
Fkbp4			Abcf2
Rb1cc1			Tsc2
Cog6			Sgo2b
Kdm5c			Ranbp3
Tsnax			Optn
Awat2			Stim2
Crls1			Zfp92
Mrps18a			Polr1a
Rabac1			1700017B05Rik
Ada			Casc1
Snf8			Mnat1
Dnah7c			Abl2
Depdc7			Smarcal1
Ddx46			Epb41l2
Mia3			Atp6v0b
Nfya			Pank2
Lypd6			Nap1l4
Swi5			Umodl1
Abcf2			AA792892
Tsc2			Lrrfip1
Sgo2b			Shtn1
Ranbp3			Cd99l2
Wwp1			Egln2
Optn			H2-Ke6
Stim2			Ppwd1
Zfp92			Tm2d1
Polr1a			Zfp709
1700017B05Rik			Nars
Inca1			Eif4enif1
Casc1			Vps9d1
Mnat1			Ddx11
Abl2			Iqca
Smarcal1			Pomgnt1
Epb41l2			Armc10
Atp6v0b			Ptpre
Pank2			Fstl1
Nap1l4			Cdk17
Umodl1			Hnmt
AA792892			Pcbp3
Lrrfip1			Prdm6
Shtn1			Ica1
Cd99l2			Ppp4r3b
Egln2			Ssbp1
H2-Ke6			Tgif1
Zranb1			Msmo1
Cpa1			Mga
Ppwd1			Trbc1
Acp1			Dnajc5b
Tm2d1			Atf4
Zfp709			Pde6b
Nars			Zkscan14
Vamp4			Dlgap5
Eif4enif1			Hspa14
Vps9d1			Trmt6
Ddx11			Kif20b
Armc10			Galk2
Fstl1			Bcar3
Cdk17			Golgb1
Pcbp3			Pdcd2
Prdm6			Fam229b
Ica1			Sdc1
Ppp4r3b			Ica1l
Ssbp1			Rock1
Tgif1			mt-Cytb
Tefm			Noc3l
Mga			4933434E20Rik
Trbc1			Acadl
Atf4			Sin3b
Pde6b			Timm21
Anxa6			Nsun6
Nek10			Ftsj3
Dlgap5			Prpsap1
Hspa14			Myo5b
Trmt6			Stard7
Kif20b			Srpk1
Bcar3			Ppip5k2
Golgb1			Rassf5
Pdcd2			Hspa4l
Fam229b			Ehbp1
Sdc1			Nrde2
Ica1l			Zfp638
Rock1			Gria4
mt-Cytb			Bbs4
Noc3l			Bysl
Acadl			Scoc
Tulp3			Cd209g
Sin3b			Gon4l
Ftsj3			Polm
Prpsap1			Fbxo25
Myo5b			Dennd4c
Ppip5k2			H2az2
Rassf5			Gm14322
Ehbp1			1700029J07Rik
Nrde2			Usp38
Zfp638			Emc3
Gria4			Gcm2
Scoc			Gtdc1
Gon4l			Auh
Polm			Hipk2
Rnf25			Ap3d1
Gm14322			Cdkal1
Usp38			Asxl1
Gtdc1			Jmjd6
Tars			Puf60
Gipc2			Ercc3
Auh			Dgkd
Hipk2			Emc7
Ap3d1			Hnrnpab
Krtcap2			Eme1
Mrpl39			Nae1
Cdkal1			Rec114
Prdx5			Pcm1
Arhgap10			Bcl9
Asxl1			C130026I21Rik
Jmjd6			Pgk1
Homer2			Otud4
Flad1			Gpx1
Puf60			Ablim3
Wdr46			Stx5a
Ercc3			Etfb
Dgkd			Cage1
Eme1			Fuca1
Nae1			Nup160
Rec114			Fastkd1
Pcm1			Palld
Bcl9			Ints9
C130026I21Rik			Dnajc3
Otud4			Smc1a
Gpx1			Syde1
Sc5d			Mfsd13b
Cage1			Wnk1
Nup160			Smim9
Palld			Timm44
Ints9			Ppie
Smc1a			Dlst
Syde1			Actn3
Wnk1			Wdr91
Smim9			Ice1
Timm44			Osbpl11
Dlst			Chaf1a
Actn3			Cherp
Ice1			Lpin2
Sun1			Chd1l
Chaf1a			Tank
Tmem181a			Pex13
Zfpl1			Camk2g
Cherp			Phgdh
Lpin2			Lrrc6
Chd1l			Troap
Tank			Pdia6
Camk2g			Aspm
Pex13			Shprh
Tex11			Brd2
Phgdh			Nceh1
Lrrc6			Rab2a
Troap			Srgap1
Pdia6			Zar1
Aspm			Adam32
Ppil2			Zfp788
Shprh			Brwd1
Brd2			Casq2
Arl3			Akap8l
Nceh1			Scyl2
Srgap1			Tdrd1
Zar1			Nxn
Adam32			Rbm17
Zfp788			Gnl3
Brwd1			Msrb3
Akap8l			Ubl5
Scyl2			Clk2
Tdrd1			Phf14
Nxn			Fnbp1l
Orc2			Hnrnpu
Rbm17			Igsf3
Gnl3			Rrm1
Ubl5			Echdc3
Clk2			Mlxip
Phf14			Myh11
Fnbp1l			Clybl
Hnrnpu			Gm10130
Igsf3			Sugp1
Rrm1			Gm4767
Echdc3			Ppp2r3c
Mlxip			Brcc3
Myh11			Washc5
Gm10130			Krt76
Ppp2r3c			Psmd9
Washc5			Scamp3
Krt76			Gspt1
Scamp3			Ssrp1
Gspt1			Bms1
Qdpr			Tmem97
Bms1			Pafah1b1
Tufm			Thap1
Cdc16			Wbp4
Pafah1b1			Cop1
Thap1			Usp5
Wbp4			Usp48
Cop1			Tuba1c
Usp5			Ubap2
Usp48			Grsf1
Tuba1c			Ppp1r14d
Ubap2			Gkap1
Gkap1			Rab4a
Ube2i			Tmem30b
Srrm1			Srrm1
Sptlc2			Sptlc2
Stxbp5l			Stxbp5l
Wdr33			Wdr33
Cyb5r3			Cyb5r3
Ak2			Bscl2
Bscl2			Ino80d
Ino80d			Spty2d1
Spty2d1			Hsd17b4
Hsd17b4			Psmd11
Ermp1			Ermp1
Mcm3			Mcm3
Max			Max
Utp20			Utp20
Myo1b			Myo1b
Dctn6			Dctn6
Tom1l2			Gbp7
Mllt10			Ddx52
Gbp7			Sycp2l
Ddx52			Ralgapb
1700024B05Rik			Uri1
Ralgapb			Slc4a5
Setdb2			Cnot4
6030458C11Rik			Accsl
Usp2			Hscb
Ppp4r2			Snapc3
Slc4a5			2810004N23Rik
Accsl			Melk
Hscb			Ccp110
Snapc3			Sec13
2810004N23Rik			Jag1
Melk			Atad5
Nfkbia			Glyr1
Ccp110			Fnbp4
Tfcp2			Oma1
Jag1			Capns1
Atad5			Brd9
Glyr1			Efl1
Fnbp4			Ptcd1
Stx8			Dock3
Capns1			Cacng4
Brd9			Zswim1
Nsa2			Kat6b
Wdr93			Magi1
Efl1			Lyst
Rpp14			Myo5a
Ptcd1			Ppig
Dock3			Nr6a1
Cacng4			Vgll1
Zswim1			Eif3h
Kat6b			Eef2
Magi1			Ubqln1
Lyst			Fbp1
Myo5a			Zfp277
Pnkd			Bcas1
Lonrf3			Nudcd3
Ppig			Crybg1
Nr6a1			Nlrp2
Eif3h			Fgd6
Ubqln1			Cct6a
Fbp1			Togaram1
Zfp277			Xrcc3
Bcas1			Cops4
Nudcd3			Cadm1
Cnpy2			Ddx3x
Lztfl1			Trmo
Bex4			Khdc1a
Crybg1			Whamm
Nlrp2			Snx18
Fgd6			Rps8
Togaram1			Stag2
Xrcc3			Sdf4
Sfr1			Mthfd1l
Rfc4			Tedc2
Ginm1			Spred1
Tgif2			C8b
Nbr1			Ccser1
Cadm1			Galnt12
Tnks1bp1			Sipa1l3
Acbd6			Fkbp15
Trmo			Herpud2
Khdc1a			Cmas
Whamm			Krtcap3
Flii			Cenpv
Snx18			Trpc4ap
Rps8			Lrriq3
Stag2			Mrps27
Sdf4			Prkci
Dlgap4			Mrpl52
Tfb2m			Usp30
Exosc10			Ncaph
Mthfd1l			BC051019
Tedc2			Fastkd2
Spred1			Nsun2
C8b			Nusap1
Gars			Jak2
Galnt12			Strip1
Sipa1l3			Sms
Fkbp15			Bmp2k
Herpud2			Elavl2
Cmas			Eif4g3
Krtcap3			Musk
Cenpv			Tbccd1
Coq6			Taf13
Trpc4ap			Kcnk1
Ilf3			Usp9x
Lrriq3			Srrm2
Mrps27			Ankib1
Prkci			Mus81
Mrpl52			Rnf20
Usp30			Thoc2
Lrpprc			Cdh2
Cdk1			Vdac2
Ncaph			Pdcl3
Fastkd2			Zfp819
Nsun2			Nup153
Nusap1			Nfyc
Emc8			Nr1d1
Ahcy			Dnmt1
Jak2			Smg8
Strip1			Mtrex
Sms			Mitd1
Bmp2k			Lca5
Elavl2			Nfs1
Asgr2			Nudt19
Eif4g3			Dnaja3
Musk			Mxd1
Tbccd1			Arhgap21
Taf13			Atp11a
Usp9x			Ell2
Srrm2			Cct7
Ankib1			Wwc2
Rbpj			Vil1
Rnf20			Dmwd
Tsga10ip			Trim23
Thoc2			Abi3bp
Cdh2			Pik3r1
Pdcl3			Gm7073
Nup153			Fip1l1
Nfyc			Myef2
Nr1d1			Sf3b4
Dnmt1			Odf2
Smg8			Agps
Mtrex			Rnf130
Mitd1			Fryl
Lca5			Kat7
Nfs1			Entpd6
Nudt19			Emilin2
Dnaja3			Med25
Arhgap21			Brf2
Ell2			Polr3b
Wwc2			Clpx
Dmwd			Itgb3bp
Trim23			Parp4
Abi3bp			Asf1a
Pik3r1			Il17rb
Fip1l1			Ccdc90b
Myef2			Prpf38b
Odf2			Plat
Ift80			Fsip1
Agps			Rad51c
Klhdc1			Pdcd7
Fryl			Paox
Kat7			Wbp2nl
Cd226			Metap2
Med25			Samd7
Polr3b			Suz12
Fam98b			Rgn
Clpx			Blm
Itgb3bp			Tmf1
Parp4			Vmn2r51
Slc25a16			Tfg
Asf1a			Epb41l3
Arhgap28			Lsm3
Ccdc90b			Golph3
Rps6ka6			Zfp512
Polr1c			Clip1
Prpf38b			Atxn7
Plat			Axin1
Rad51c			Efhc2
Pdcd7			Mbtd1
Paox			H2-Oa
Aatf			Lman1
Metap2			Git2
Suz12			Ndufb10
Mff			Tjp1
Tomm20			Scml2
Blm			Mcm2
Glul			Mapk8
Vmn2r51			Terf2
C9orf72			Mtus1
Fam178b			Stk32c
Eif2b3			Ncoa3
Lsm3			Wasf2
Golph3			Thoc6
Zfp512			Hhat
Clip1			Fam216a
Atxn7			Zfp790
Cgn			Secisbp2
Axin1			Cfap47
Pex16			Fam118a
Copg1			Map4
Mbtd1			Blzf1
H2-Oa			Ccdc60
Sf3b1			Lamb1
Git2			Pga5
Tjp1			Elk3
Scml2			Umad1
Mcm2			Itch
Pdhx			Esrrb
Mapk8			Wdr70
Terf2			Baz1b
Mtus1			Fbxo21
Stk32c			Ankle2
Ncoa3			Ccdc15
Cul4b			Sp140
Wasf2			Angel1
Hhat			Mrc1
Fam216a			Tut7
Zfp790			Dtwd1
Secisbp2			Gm21731
Fam118a			Myl12b
Map4			Gabra3
Blzf1			Acp6
Lamb1			Tubd1
Pga5			Tacc2
Elk3			Grina
Itch			Slc7a6os
Esrrb			Utp14a
Baz1b			Dicer1
Fbxo21			Dhrs3
Ankle2			Acat1
Zfp184			Srpr
Rpl10a			Atxn2l
Ccdc15			Zc3h13
Mrc1			Ap2s1
Adprh			Rhot2
Tut7			Polr2e
Dtwd1			Dscam
Gm21731			Kdm7a
Acp6			Spcs1
Tacc2			Pot1b
Rps27			Hpf1
Utp14a			Pdia4
Dicer1			Slc7a11
Dhrs3			Ttc1
Acat1			3110009E18Rik
Tpi1			Slc25a35
Atxn2l			Chd7
Zc3h13			Zfp235
Rhot2			1500011B03Rik
Polr2e			Arntl
Dscam			Mlxipl
Kdm7a			Shc3
Zfp936			Zmynd8
Hpf1			Slc25a26
Pdia4			Gnpda2
Tmem231			Osbpl2
Slc7a11			Bmp6
3110009E18Rik			Usp42
Fbxo3			Slmap
Slc25a35			Kbtbd3
Chd7			Ess2
1500011B03Rik			Trit1
Arntl			Uchl5
Mlxipl			Ablim1
Shc3			Gm14295
Zmynd8			Cd164l2
Gnpda2			Ccnl1
Osbpl2			Dera
Bmp6			Dcaf12
Usp42			Myg1
Slmap			Wdr48
Wbp2			Stk36
Ess2			Uso1
Trit1			Snx3
Uchl5			Phf6
Dpep3			Txndc9
Ablim1			Vps13a
Gm14295			Clk1
Cd164l2			Rbm14
Mrpl32			Neil3
Ppp2r5d			Atf6
Ccnl1			Stard4
Myg1			Eprs
Wdr48			Med20
Stk36			Arglu1
Uso1			Appl1
Phf6			Ube2j1
Pdpk1			Lrpap1
Txndc9			Ambra1
Ccdc115			Pard6a
Api5			Marchf5
Vps13a			Fbxw28
Wapl			Brip1
Clk1			Mat2a
Fndc3b			Hps4
Rbm14			Timm50
Neil3			Galnt6
Lcp2			St6gal1
Atf6			Prpf3
Eprs			Cyfip1
Med20			Btrc
Arglu1			Sec31a
Appl1			Golga7
Slc6a20a			Atp10b
Dip2b			Tdp1
Lrpap1			Clock
Ambra1			Vps37a
Pard6a			Entpd5
Mrps11			Raf1
Marchf5			Rapgef1
Brip1			Osbp
Hps4			Slc26a9
Chmp2b			Fmn1
Timm50			Ncapg2
Galnt6			Pabpc1
St6gal1			Cnpy4
Prpf3			Bcas3
Cyfip1			Rbm10
Btrc			Unc13c
Sec31a			Prkar2b
Golga7			Rapgef5
Atp10b			Tek
Clock			Dld
Raf1			Nudcd1
Rapgef1			Ddx58
Sdhb			Rprd2
Osbp			Tmed2
Slc26a9			Tgds
Fmn1			Bmpr2
Ncapg2			Pdhb
Pabpc1			Rnf8
Bcas3			Pde3b
Scin			Synrg
Rbm10			Xrcc1
Unc13c			Uqcrfs1
Prkar2b			Tcerg1
Rapgef5			Plpp5
Tek			Snw1
Ddx58			Dhx29
Rprd2			Ppp2r2b
Bmpr2			Srek1
Pdhb			Alg9
Ndufb8			Cops6
Pde3b			Senp6
Synrg			Ooep
Xrcc1			Slc20a1
Ccnd2			Ska3
Tcerg1			Espl1
Eepd1			Rfk
Plpp5			Bnc2
Snw1			Mesp2
Dhx29			Ccdc3
Ppp2r2b			Ogdh
Srek1			Pcyox1
Alg9			Tinf2
Pls1			Enpp5
Cops6			Rpap3
Senp6			Mvb12b
Evi5			Nlrp9c
Ska3			Trp53inp1
Espl1			Pdcd6ip
Bnc2			Rttn
Mesp2			Dusp10
Mospd2			Prr5l
Rmdn1			Brd7
Gk			Ankrd26
Rit1			Nsf
Pcyox1			Armh3
Tinf2			Cpm
Enpp5			Hgh1
Rpap3			Zfp958
Mvb12b			Rsrp1
Nlrp9c			Etaa1
Trp53inp1			Hes6
Pdcd6ip			Synj1
Rttn			Ofd1
Zscan4d			Hspa4
Dusp10			Skap2
Prr5l			Srrd
Brd7			Sgsm3
Ankrd26			Top1
Nsf			Sulf2
Armh3			Slc22a23
Ints12			Ripk1
Cpm			Fam133b
Zfp958			Atp11c
Rsrp1			Ash2l
Etaa1			Nostrin
Lgmn			Amd2
Synj1			Opn3
Aco1			Edc4
Ofd1			Hltf
Hspa4			Ap3m2
Skap2			Sec14l1
Srrd			Tdrd5
Top1			Eif1ad
Sulf2			Sec22b
Slc22a23			Mzt1
Eif3a			Entpd1
Fam133b			Dnaaf5
Atp11c			Kif3a
Trim38			Rpap2
Ash2l			Slain1
Nostrin			Ipp
Amd2			Pdcd5
Edc4			6720489N17Rik
Hltf			Nif3l1
Ciao1			Hnrnpul2
Sec14l1			Dcbld2
Tdrd5			Mcub
Eif1ad			Fam122a
Sec22b			Smad2
Entpd1			Pdzd2
Gsdmc4			Slf1
Slc35f2			Trappc3l
Kif3a			Neo1
Rpap2			Scn10a
Eif4a1			Exoc4
Slain1			Rsph3a
Ipp			Cep95
Med30			Muc20
Pdcd5			Ino80b
6720489N17Rik			Akr7a5
Dcbld2			Xlr3c
Upk3bl			Myo16
Olfr1300-ps1			Reep5
Fam122a			Ccdc12
Pdzd2			Kpna3
Col6a6			Fbxo28
Slf1			Elac2
Mrpl50			Galnt1
Trappc3l			Mtmr14
Neo1			Txnrd3
Atp6v0d1			Cyb5b
Scn10a			Rassf1
Exoc4			Oacyl
Rsph3a			Btbd10
Cep95			Prg4
Tmem175			Hs2st1
Muc20			Dbf4
Ino80b			Gorasp2
Akr7a5			Ndufv3
Dclk3			Efcab6
Xlr3c			Ube2q2
Map3k6			Phtf1
Pfkm			Pter
Ccdc12			Eps15
Kpna3			Cyth2
Fbxo28			Strn
Elac2			Lrrc8b
Rp9			Wdr43
Mtmr14			Rnf13
Txnrd3			Baz2a
Ddx41			Rfc1
Oacyl			Rps10
Btbd10			Ehf
Hs2st1			Cntln
Cmpk2			Dctpp1
Dbf4			Mapk6
Gorasp2			Slc35e4
Ndufv3			Haus1
Efcab6			Map2k4
Ube2q2			Adgra3
Phtf1			Spg20
Eps15			Zpr1
Strn			Htatsf1
Rps23			Stx17
Malsu1			Usp8
Lrrc8b			Rbm44
Gtf2a1			Gnai1
Taf8			Nmnat2
Wdr43			Uvrag
Baz2a			Nde1
Rps10			Foxk2
Ppt1			Map3k4
Ehf			Exoc1
Mapk6			Ptpra
Slc35e4			Nufip1
Haus1			E2f4
Map2k4			Foxn3
Adgra3			Btaf1
Spg20			Ccdc14
Zpr1			Pcmt1
Stx17			Ceacam10
Usp8			N4bp2
Rbm44			Mrpl49
Gnai1			Swt1
Nmnat2			Ptprr
Uvrag			Fzr1
Foxk2			Ppfibp2
Map3k4			Gstcd
Exoc1			Sepsecs
Ptpra			Rph3a
Tubal3			Pradc1
E2f4			Ttc23
Foxn3			Usp28
Btaf1			Fmn2
Ccdc14			St13
Pcmt1			Gm10378
Prmt2			Cdc37l1
S100a14			Cse1l
Ceacam10			Haus8
Med6			Cdh17
N4bp2			Lsm14a
Set			Ppp1r12a
Swt1			Epha6
Ptprr			Pou5f1
Top2a			Rspo2
Fzr1			Lonp1
Klhl32			Srp54c
Ppfibp2			Znhit2
Gstcd			Ttk
Sepsecs			Masp1
Bach2			Vav3
Rph3a			Trim27
Pradc1			Znfx1
Myh2			Arhgap18
Ttc23			Hadha
Fmn2			Mios
Rps25			Zfp653
St13			Tcf20
Ppan			Gna13
Flot1			Rad50
Cdc37l1			Ankrd17
Haus8			Vti1a
Cdh17			Clmp
Lsm14a			Secisbp2l
Nub1			Arhgap26
Ppp1r12a			Park7
Epha6			Rtel1
Pou5f1			Mphosph10
Rbbp5			Virma
Rbm12b2			Usp10
Rspo2			Ubap2l
Lonp1			Jagn1
Srp54c			Cdc7
Znhit2			Coasy
Ttk			2610044O15Rik8
Arhgap42			Gm14139
Masp1			Igf2bp2
Vav3			Tada2a
Trim27			Prim2
Znfx1			Entr1
Arhgap18			Msl3
Hadha			Ift74
Mios			Ltn1
Zfp653			Taf11
Tcf20			Cyp4f39
Rad50			Rmdn3
Ankrd17			Ttc41
Atp2c1			Drc3
Fancb			Vps45
Vti1a			Nasp
Clmp			Ercc6l
Secisbp2l			Apbb2
Arhgap26			Mb
Mrpl30			E030030I06Rik
Nme7			Adss
Rtel1			Zcwpw1
Mphosph10			Sae1
Virma			Nhsl1
Usp10			Snrnp40
BC005624			Csnk2a2
Ubap2l			Sptbn1
Cdc7			Marchf7
Coasy			Pinx1
Rpa1			Zfp143
Reg1			Cars
B4galt4			Brca1
Igf2bp2			Pelp1
Tada2a			Dyrk1a
Prim2			Apip
Entr1			Enox2
Msl3			Pak4
Ltn1			Dnmbp
F8a			Ric1
Cyp4f39			Caprin2
Rmdn3			Chchd3
Vps45			Kif13b
Nasp			Satb1
Apbb2			Pias1
Oas1c			Syne2
Mb			4930562C15Rik
Adss			Ube2v1
Zcwpw1			Sorbs1
Mtfr2			Carnmt1
Ehd4			Map4k5
Sae1			Elf1
Nhsl1			Efcab14
Zfp61			Hnrnpa1
Snrnp40			Psmd4
Mageb16			Actr6
Pdik1l			Actr8
Csnk2a2			mt-Nd4
Sptbn1			Erc2
Marchf7			Tbc1d22b
Zfp143			Septin7
Brca1			Gm21818
Dyrk1a			Gab2
Apip			Scel
Enox2			Gm14305
Dnmbp			Dynlt1a
Caprin2			Pecam1
Chchd3			Ruvbl1
Spc25			Ipcef1
Ccz1			Scaf8
Kif13b			Zfp971
Mlf1			Ift20
Satb1			Spout1
Cox18			Snrpa
Pias1			Sh2d4b
Syne2			Exoc6
4930562C15Rik			Lamp1
Ube2v1			Aadac
Sorbs1			Dnaja1
Map4k5			Cenpk
Cdk7			Itsn2
Elf1			Prr14
Efcab14			Fbxo9
Hnrnpa1			Ubxn2b
Taok3			Cers5
Psmd4			Slc39a10
Actr6			Ndufa5
Actr8			Copa
mt-Nd4			Fam120b
Erc2			Radx
Tbc1d22b			Shroom2
Septin7			Zfp873
Rtl8a			Mrps22
Gm21818			Rif1
Hmmr			Nfx1
Gab2			Nav3
Gm14305			Zbed4
Dynlt1a			Agpat2
Pecam1			Myrip
Ruvbl1			C1qtnf12
Ipcef1			AW554918
Scaf8			Ubxn4
Slx4ip			Trmt10a
Ccnh			Aftph
Zfp971			Impdh2
Ift20			Cep83
Prkag1			Immt
Rpl11			Nrp1
Spout1			Egfr
Sh2d4b			Urod
Dnaja1			Rpia
Cenpk			Lypla1
Itsn2			Zfp942
Ifrd1			Cct2
Prr14			Akap1
Ubxn2b			Naip1
Rheb			2210408I21Rik
Yipf4			Lypd3
Uchl4			Chchd6
Slc39a10			Disp1
Fam120b			Topbp1
Radx			Ythdc1
Cxcr3			Mrgbp
Shroom2			Rnf24
Zfp873			Cnmd
Mrps22			Itpk1
Rif1			Ganc
Gpr137b			Smox
Nfx1			Donson
Nav3			Rab12
Zbed4			Slc25a31
Myrip			Clint1
C1qtnf12			Det1
Ubxn4			Dcaf7
Mrto4			Rbms2
Trmt10a			Srfbp1
Cfap36			Oog1
Aftph			Snx15
Rnf187			Aggf1
Ndufc1			Ywhae
Impdh2			Hddc2
Cep83			Atmin
Immt			Rassf6
Nrp1			Bptf
Egfr			Ildr1
Urod			Serpini1
Emc4			Gpbp1
Rpia			Tpm3
Lypla1			Plcl1
Zfp942			Mpped1
Cct2			Cant1
Idh3g			Akt3
Akap1			Gbx2
2210408I21Rik			Adprm
Lypd3			Pdlim2
Disp1			Uba2
Ythdc1			Trp53
Mrgbp			Rimklb
Rnf24			Zfp433
Cnmd			Hnrnph1
[truncated: 620 more rows]
