# Supplementary material for: ALKBH5 controls the meiosis-coupled mRNA clearance in oocytes by removing the N 6-methyladenosine methylation
Source: Nat Commun. 2023 Oct 17;14:6532. doi: 10.1038/s41467-023-42302-6 (PMC10582257; doi:10.1038/s41467-023-42302-6)
Supplement: Supplementary file 13 — Supplementary Data 10 [file 41467_2023_42302_MOESM13_ESM.xlsx]

## Sheet: Supplementary Data 10
Supplementary Data 10: The mapping information of RNA-seq and m6A meRIP-seq
The mapping information of RNA-seq
Sample	Valid reads	Mapped reads	Unique mapped reads
WT_GV1	43803514	31872067(72.76%)	22151623(50.57%)
WT_GV2	35085732	25764141(73.43%)	18222412(51.94%)
WT_BD1	42166756	30907652(73.30%)	21770622(51.63%)
WT_BD2	43190850	31488359(72.91%)	22208083(51.42%)
WT_MII1	42984990	31609789(73.54%)	22189587(51.62%)
WT_MII2	45379238	33687056(74.23%)	23390896(51.55%)
KO_GV1	35235830	25569342(72.57%)	18410099(52.25%)
KO_GV2	42990076	31559258(73.41%)	22474301(52.28%)
KO_BD1	36828842	25829028(70.13%)	18711137(50.81%)
KO_BD2	43547592	31711806(72.82%)	22612098(51.93%)
KO_MII1	41867160	30369409(72.54%)	21878050(52.26%)
KO_MII2	35500826	25534391(71.93%)	18156250(51.14%)
The mapping information of m6A meRIP-seq
Sample	Valid reads	Mapped reads	Unique mapped reads
WT_input	43616046	40138944(92.03%)	30389891(69.68%)
WT_IP	49123922	40059842(81.55%)	26360725(53.66%)
KO_input	42557572	38853777(91.30%)	29216179(68.65%)
KO_IP	46945956	38492251(81.99%)	25094886(53.45%)
