# Supplementary material for: ALKBH5 controls the meiosis-coupled mRNA clearance in oocytes by removing the N 6-methyladenosine methylation
Source: Nat Commun. 2023 Oct 17;14:6532. doi: 10.1038/s41467-023-42302-6 (PMC10582257; doi:10.1038/s41467-023-42302-6)
Supplement: Supplementary file 15 — Source Data [file 41467_2023_42302_MOESM15_ESM.xlsx]

## Sheet: Figure 1b
Figure 1b	Dotted areas denote blots' images that are included in this manuscript
	Remaining samples have not been included in this manuscript

## Sheet: Figure 1c
Figure 1c
		Mating time (Month)	ALKBH5+/+			ALKBH5-/-
		1	0	0	0	0	0	0
		2	10	12	16	0	0	0
		3	15	18	25	0	0	0
		4	17	35	31	0	0	0
		5	25	43	33	0	0	0

## Sheet: Figure 1e
Figure 1e
		hrs in culture	Control(n=208)				Alkbh5 KO(n=157)
	GVBD rate	0	0	0		0	0	0		0
		1	42.8571	51.282		26.087	1.5625	17.2414		2.85714
		2	84.5238	78.2051		65.2174	14.0625	24.1379		31.4286
		3	88.0952	85.8974		80.4348	17.1875	37.931		37.1429
		4	89.2857	87.1795		84.7826	21.875	43.1035		51.4286
		5	90.4762	89.7436		89.1304	25	46.5517		54.2857
		6	91.6667	91.0256		89.1304	32.8125	48.2759		57.1429

## Sheet: Figure 1f
Figure 1f
		hrs in culture	WT(n=199)			Alkbh5-/-(n=160)
	PBE rate	8	0	0	0	0	1.81818	0
		9	5	4.22535	10.4167	0	1.81818	0
		10	28.75	30.9859	18.75	0	1.81818	0
		11	56.25	57.7465	39.5833	0	1.81818	0
		12	62.5	63.3803	52.0833	0	1.81818	2.08333
		13	68.75	69.0141	58.3333	0	1.81818	2.08333
		14	70	70.4225	62.5	3.50877	3.63636	4.16667
		15	73.75	73.2394	66.6667	3.50877	3.63636	4.16667

## Sheet: Figure 1h
Figure 1h
		Apolar (%)			Bipolar (%)			Multipolar (%)
	WT	0	6.25	2.1	100	93.75	97.9	0	0	0
	Alkbh5-/-	81.25	50	65.2	12.5	25	30.4	6.25	25	4.3

## Sheet: Figure 1i
Figure 1i
	chromosome defects	WT			Alkbh5-/-
	Misaligned (%)	16.7	18.75	14.6	100	83.3	69.6
	Aggregated (%)	0	0	0	56.25	41.7	30.4

## Sheet: Figure 1k
Figure 1k
	Relative TPX2 level
	WT	Alkbh5-/-
	0.666076	0.361573
	1.27791	0.393079
	0.893216	0.322162
	1.25847	0.577921
	1.01227	0.322798
	1.00772	0.660722
	0.691051
	1.19328

## Sheet: Figure 1m
Figure 1m
		developmental rates (%）
		WT (n=152)			KO (n=224)
	Zygote	94.9	100	93.6	39.5	40.7	35.3
	2-cell	83.8	95.7	92	29.4	42.9	31.7
	4-cell	83.8	87	83.3	0	0	0

## Sheet: Figure 2a-2b
Figure 2a	"Exp." refers to each experimental biological replicate															Figure 2b	Densitomrety are normalized to ERK1/2, and are normalized to WT
	Dotted areas denote blots' images that are included in this manuscript
	Remaining samples have not been included in this manuscript																Relative protein level	WT			Alkbh5-/-
IB: Cyclin B1																	Cyclin B1	1	1	1	0.44788	0.01354	0.53497
																	Cyclin B2	1	1	1	1.24745	0.664074	0.899321
																	pCDK1-T161	1	1	1	0.747818	0.792462	0.795959
IB: Cyclin B2
IB: pCDK1-T161

## Sheet: Figure 2d
Figure 2d
	Relative chromosome length
	WT	Alkbh5-/-
	0.68097	0.5381
	1.40851	0.478
	1.3628	0.6063
	0.96189	0.59877
	1.02508	0.74295
	0.69983	0.57469
	0.67347	0.6137
	0.96189	0.43068
	1.56772	0.57271
	1.05552	0.74295
	0.84145	0.50558
	1.11797	0.53174
	1.08457	0.6283
	1.05605	0.832
	0.88854	0.5567
	1.28064	0.6925
	1.29383	0.46842
	1.15967	0.478
	1.03877	0.63455
	0.8847	0.50894
	0.94167	0.53174
	0.90243	0.34297
	0.93021	0.53914
	0.79941	0.4214
	0.84145	0.34627
	0.55159	0.46721
	0.57863	0.45742
	0.6091	0.70626
	0.80224	0.31008
	0.70945	0.33631
	0.66755	0.57173
	0.52209	0.44235
	0.43721	0.42806
	0.75875	0.33631
	0.69334	0.55972
	0.71342	0.58734
	0.66247	0.53914
	0.63812	0.36379
	0.93263	0.50447
	0.74295	0.43068
	0.73834	0.46842
	1.49346	0.67262
	1.8064	0.54331
	0.84145	0.4214
	0.85941	0.54331
	1.51677	0.40357
	0.69005	0.34297
	0.90555	0.8508
	1.8064	0.63899
	1.67278	0.55465
	1.28724	0.49657
	2.24828	0.62013
	1.43948	0.63812
	2.08621	0.77426
	1.2112	0.70706
	0.63455	0.74675
	1.59348	0.83062
	1.1139	0.66755
	1.36196	0.26266
	1.39519	0.43848
	0.74295	0.76693
	1.07041	0.57567
	1.03823	0.77426
	0.71974	0.6469
	0.94228	0.5381
	0.66755	0.75875
	0.70706	0.73451
	0.74675	0.7376
	0.73451	0.79373
	1.09497	0.66331
	0.85743	0.67262
	1.27842	0.60163
	1.00332	0.62013
	1.14397	0.70706
	0.96364	0.68594
	0.81344	0.65298
	0.595	0.73834
	1.08562	0.58831
	1.22744	0.5567
	0.89362	0.45742
	0.53174	0.91796
	1.02286	0.74066
	0.70706	0.69983
	1.23339	0.5381
	1.10983	0.5423
	1.03604	0.6701
	0.80994	0.52209
	0.84078	0.58831
	0.46842	0.50558
	1.25925	1.27842
	0.65298	0.53914
	1.02508	0.45742
	1.09547	0.57076
	1.34525	0.58058
	0.95657	0.83268
	0.96189	0.8508
	1.34609	0.73451
	1.2498	1.11033
	0.86466	0.726
	0.97588	0.63987
		0.82447
		0.7376
		0.63987
		0.715
		0.70706
		0.77426

[truncated: 33 more sheets: Figure 2e, Figure 2f, Figure 2g-2h, Figure 2j, Figure 3b, Figure 3d, Figure 3e-3f, Figure 4d, Figure 4e, Figure 4g, Figure 5c, Figure 5d, Figure 5e, Figure 5g, Figure 6j, Figure 7b, Figure 7d, Figure 7e-7h, Figure 7j, Figure 7m-7p …]
